# Supplementary material for: Systems-level computational modeling demonstrates fuel selection switching in high capacity running and low capacity running rats
Source: PLoS Comput Biol. 2018 Feb 23;14(2):e1005982. doi: 10.1371/journal.pcbi.1005982 (PMC5841818; doi:10.1371/journal.pcbi.1005982)
Supplement: S1 Table — A spreadsheet containing all chemical reaction definitions, and the corresponding enzyme name and enzyme abbreviation, free energy of reaction, and enzyme activities used for simulation of main Fig 4. (XLSX) [file pcbi.1005982.s001.xlsx]

## Sheet: Sheet1
Enzyme	Identifier	Reaction	ΔG°'(kcal/mol)	ΔG0 Source	X_HCR	X_LCR (hypothesis 1)	X_LCR (hypothesis 2)	X_LCR (hypothesis 3)
Hexokinase	HK	GLC + ATP = G6P + ADP	-4.59029	Database (Oxford). 2011:bar005	15654.9	15654.9	15654.9	15654.9
Phosphoglucose isomerase	PGI	G6P = F6P	0.663944	Database (Oxford). 2011:bar005	1637.53	1637.53	1637.53	1637.53
Phosphofructokinase	PFK	F6P + ATP = FDP + ADP	-3.73051	Database (Oxford). 2011:bar005	2.97315e+06	2.97315e+06	2.97315e+06	2.97315e+06
Fructose-1,6-bisphosphatate aldolase	FBA	FDP = T3P1 + T3P2	5.88474	Database (Oxford). 2011:bar005	374.658	374.658	374.658	374.658
Triosphosphate Isomerase	TPI	T3P2 = T3P1	1.80793	Database (Oxford). 2011:bar005	1616.11	1616.11	1616.11	1616.11
Glycerald-3-P dehydrogenase	GAP	T3P1 + PI + NAD = NADH + 13DPG	0.620955	Database (Oxford). 2011:bar005	8.81934e+10	8.81934e+10	8.81934e+10	8.81934e+10
Phosphoglycerate kinase	PGK	13DPG + ADP = 3PG + ATP	-4.53775	Database (Oxford). 2011:bar005	3.07964e+11	3.07964e+11	3.07964e+11	3.07964e+11
Phosphoglycerate mutase 1	GPM	3PG = 2PG	1.51656	Database (Oxford). 2011:bar005	2.94463e+07	2.94463e+07	2.94463e+07	2.94463e+07
Enolase	ENO	2PG = PEP + H2O	-1.06756	Database (Oxford). 2011:bar005	8.80925e+06	8.80925e+06	8.80925e+06	8.80925e+06
Pyruvate kinase	PYK	PEP + ADP = PYR + ATP	-6.49137	Database (Oxford). 2011:bar005	7.07434e+11	7.07434e+11	7.07434e+11	7.07434e+11
Lactate Dehydrogenase	LDH	PYR + NADH = NAD + LAC	-5.50366	Estimated using URL: equilibrator.weizmann.ac.il (pH = 7 and 0.18M ionic strength)	1.82852e+09	1.82852e+09	1.82852e+09	1.82852e+09
Pyrophosphate hydrolysis	PPH	PPI + H2O = 2 PI	-5.41186	Am J Physiol Endocrinol Metab. 2005 Mar;288(3):E633-44.	6086.72	6086.72	6086.72	6086.72
Lactate transport	LACT	LAC = LAC_e	0	Assumed	57.6337	57.6337	57.6337	57.6337
Pyruvate dehydrogenase	PDH	PYR_m + COA_m + NAD_m + H2O = NADH_m + CO2 + ACCOA_m	-9.37642	Database (Oxford). 2011:bar005	6.79083e+09	3.39542e+09	6.79083e+09	3.39542e+09
Citrate synthase	CITS	ACCOA_m + OA_m + H2O = COA_m + CIT_m	-8.74113	Database (Oxford). 2011:bar005	5.01821e+12	2.5091e+12	5.01821e+12	2.5091e+12
Aconitase	ACN	CIT_m = ICIT_m	-1.81032	Database (Oxford). 2011:bar005	1.7454e+07	8.72699e+06	1.7454e+07	8.72699e+06
Isocitrate dehydrogenase	ICD	ICIT_m + NAD_m + H2O = CO2 + NADH_m + AKG_m	-0.785747	Database (Oxford). 2011:bar005	2.03327e+06	1.01663e+06	2.03327e+06	1.01663e+06
2-Ketoglutarate dehyrogenase	AKGDH	AKG_m + NAD_m + COA_m + H2O = CO2 + NADH_m + SUCCOA_m	-8.99429	Database (Oxford). 2011:bar005	3.06124e+10	1.53062e+10	3.06124e+10	1.53062e+10
Succinyl-CoA synthetase	SCS	SUCCOA_m + GDP_m + PI_m = GTP_m + COA_m + SUCC_m	0.016718	Database (Oxford). 2011:bar005	1.97497e+10	9.87484e+09	1.97497e+10	9.87484e+09
Fumarase	FUM	FUM_m + H2O = MAL_m	-0.840677	Database (Oxford). 2011:bar005	10175.9	5087.95	10175.9	5087.95
Malate dehydrogenase	MDH	MAL_m + NAD_m = NADH_m + OA_m	6.69676	Database (Oxford). 2011:bar005	8.4947e+07	4.24735e+07	8.4947e+07	4.24735e+07
Nucleoside diphosphokinase	NDK2	GTP_m + ADP_m = GDP_m + ATP_m	0	Database (Oxford). 2011:bar005	107656	53828	107656	53828
NADH-Q reductase	Complex 1	NADH_m + Q + 4 H_m = NAD_m + QH2	-4.70015	Am J Physiol Endocrinol Metab. 2005 Mar;288(3):E633-44.	7.68957e+08	3.84479e+08	7.68957e+08	3.84479e+08
Succinate dehydrogenase	Complex 2	SUCC_m + Q = QH2 + FUM_m	-5.1587	Database (Oxford). 2011:bar005	4.0119e+07	2.00595e+07	4.0119e+07	2.00595e+07
Cytochrome oxidase (Complex 3+4)	Complex 3+4	QH2 + .5 O2 + 6 H_m = Q + H2O	-12.1229	Am J Physiol Endocrinol Metab. 2005 Mar;288(3):E633-44.	5.20429e+09	2.60215e+09	5.20429e+09	2.60215e+09
F1-ATPase	F1ATP	ADP_m + PI_m = ATP_m + H2O + 3 H_m	-2.36212	Am J Physiol Endocrinol Metab. 2005 Mar;288(3):E633-44.	1.0236e+07	5.11798e+06	1.0236e+07	5.11798e+06
Cytosolic Glycerol-3-phosphate dehydrogenase	GPD1	NADH + T3P2 = G3P + NAD	-5.863	Bioinformatics. 2004 Nov 1;20(16):2874-7.	2.65928e+08	2.65928e+08	2.65928e+08	2.65928e+08
Mito Glycerol-3-phosphate dehydrogenase	GPD2	G3P + Q = T3P2 + QH2	-14.042	Estimated using URL: equilibrator.weizmann.ac.il (pH = 7 and 0.18M ionic strength)	553930	553930	553930	553930
Pyruvate mito transport	PMT	PYR = PYR_m	0	Assumed	25636.1	12818	25636.1	12818
Adenine nucleotide translocase	ANT	ATP_m + ADP = ATP + ADP_m + H_m	-3.68752	Am J Physiol Endocrinol Metab. 2005 Mar;288(3):E633-44.	2.06936e+08	1.03468e+08	2.06936e+08	1.03468e+08
Pi mito-cytosol transport	PIt	PI = PI_m	0	Assumed	59086.8	29543.4	59086.8	29543.4
Creatine kinase	CK	PCr + ADP = ATP + Cr	-3.02637	Estimated using URL: equilibrator.weizmann.ac.il (pH = 7 and 0.18M ionic strength)	1.46473e+13	1.46473e+13	1.46473e+13	1.46473e+13
Adenylate kinase	AK	ATP + AMP = 2 ADP	0.0423266	Estimated using URL: equilibrator.weizmann.ac.il (pH = 7 and 0.18M ionic strength)	1.81612e+06	1.81612e+06	1.81612e+06	1.81612e+06
Glucose Transport	GLUT	GLC_e = GLC	0	Assumed	71.9465	71.9465	71.9465	71.9465
FA Transport	FAT	C16_e = C16_c	0	Assumed	83.7533	83.7533	83.7533	83.7533
ATP use	ATPase	ATP + H2O = ADP + PI	-8.605	Am J Physiol Endocrinol Metab. 2005 Mar;288(3):E633-44.	1418.57	1418.57	1418.57	1418.57
Acetylcarnitine transferase	CAT	ACCOA_m + CARN_m = ACCARN_m + COA_m	-0.274537	Estimated using URL: equilibrator.weizmann.ac.il (pH = 7 and 0.18M ionic strength)	9.33354e+07	4.66677e+07	9.33354e+07	4.66677e+07
Palmitoyl-CoA synthase	PCOASYN	C16_c + COA + ATP = C16_COA + AMP + PPI	-2.96636	Estimated using URL: equilibrator.weizmann.ac.il (pH = 7 and 0.18M ionic strength)	5.62081e+09	2.81041e+09	5.62081e+09	2.81041e+09
Palmitoyl Carnitine transferase-1	CPT1	C16_COA + CARN = COA + C16_CARN	0.472727	PLoS Comput Biol. 2013;9(8):e1003186	414570	207285	82914	41457
Palmitoyl Carnitine translocase-C16	PCT(C16)	C16_CARN + CARN_m = C16_CARN_m + CARN	0	Assumed	6.79189e+07	3.39595e+07	6.79189e+07	3.39595e+07
Palmitoyl Carnitine translocase-C14	PCT(C14)	C14_CARN + CARN_m = C14_CARN_m + CARN	0	Assumed	64236	32118	64236	32118
Palmitoyl Carnitine translocase-C12	PCT(C12)	C12_CARN + CARN_m = C12_CARN_m + CARN	0	Assumed	5665.55	2832.78	5665.55	2832.78
Palmitoyl Carnitine translocase-C10	PCT(C10)	C10_CARN + CARN_m = C10_CARN_m + CARN	0	Assumed	69282.5	34641.2	69282.5	34641.2
Palmitoyl Carnitine translocase-C8	PCT(C8)	C8_CARN + CARN_m = C8_CARN_m + CARN	0	Assumed	790689	395344	790689	395344
Palmitoyl Carnitine translocase-C6	PCT(C6)	C6_CARN + CARN_m = C6_CARN_m + CARN	0	Assumed	151590	75794.9	151590	75794.9
Palmitoyl Carnitine translocase-C4	PCT(C4)	C4_CARN + CARN_m = C4_CARN_m + CARN	0	Assumed	4388.04	2194.02	4388.04	2194.02
Palmitoyl Carnitine translocase-C2	PCT(C2)	ACCARN + CARN_m = ACCARN_m + CARN	0	Assumed	103949	51974.7	103949	51974.7
Palmitoyl Carnitine transferase2-C16	CPT2(C16)	C16_CARN_m + COA_m = C16_COA_m + CARN_m	-0.472135	PLoS Comput Biol. 2013;9(8):e1003186	6.04165e+07	3.02083e+07	6.04165e+07	3.02083e+07
Palmitoyl Carnitine transferase2-C14	CPT2(C14)	C14_CARN_m + COA_m = C14_COA_m + CARN_m	-0.472135	PLoS Comput Biol. 2013;9(8):e1003186	381004	190502	381004	190502
Palmitoyl Carnitine transferase2-C12	CPT2(C12)	C12_CARN_m + COA_m = C12_COA_m + CARN_m	-0.472135	PLoS Comput Biol. 2013;9(8):e1003186	30.7951	15.3976	30.7951	15.3976
Palmitoyl Carnitine transferase2-C10	CPT2(C10)	C10_CARN_m + COA_m = C10_COA_m + CARN_m	-0.472135	PLoS Comput Biol. 2013;9(8):e1003186	10.6128	5.30642	10.6128	5.30642
Palmitoyl Carnitine transferase2-C8	CPT2(C8)	C8_CARN_m + COA_m = C8_COA_m + CARN_m	-0.472135	PLoS Comput Biol. 2013;9(8):e1003186	77858	38929	77858	38929
Palmitoyl Carnitine transferase2-C6	CPT2(C6)	C6_CARN_m + COA_m = C6_COA_m + CARN_m	-0.472135	PLoS Comput Biol. 2013;9(8):e1003186	206532	103266	206532	103266
Palmitoyl Carnitine transferase2-C4	CPT2(C4)	C4_CARN_m + COA_m = C4_COA_m + CARN_m	-0.472135	PLoS Comput Biol. 2013;9(8):e1003186	330823	165411	330823	165411
Acyl-CoA dehydrogenase-C16	ACAD(C16)	C16_COA_m + Q = QH2 + C16_ENCOA_m	-3.14	Estimated using midpoint potentials	2.78861e+07	1.39431e+07	5.57722e+06	2.78861e+06
Acyl-CoA dehydrogenase-C14	ACAD(C14)	C14_COA_m + Q = QH2 + C14_ENCOA_m	-3.14	Estimated using midpoint potentials	991755	495877	991755	495877
Acyl-CoA dehydrogenase-C12	ACAD(C12)	C12_COA_m + Q = QH2 + C12_ENCOA_m	-3.14	Estimated using midpoint potentials	5.98608e+06	2.99304e+06	5.98608e+06	2.99304e+06
Acyl-CoA dehydrogenase-C10	ACAD(C10)	C10_COA_m + Q = QH2 + C10_ENCOA_m	-3.14	Estimated using midpoint potentials	360482	180241	360482	180241
Acyl-CoA dehydrogenase-C8	ACAD(C8)	C8_COA_m + Q = QH2 + C8_ENCOA_m	-3.14	Estimated using midpoint potentials	8.08315e+06	4.04158e+06	8.08315e+06	4.04158e+06
Acyl-CoA dehydrogenase-C6	ACAD(C6)	C6_COA_m + Q = QH2 + C6_ENCOA_m	-3.14	Estimated using midpoint potentials	1.48305e+06	741523	1.48305e+06	741523
Acyl-CoA dehydrogenase-C4	ACAD(C4)	C4_COA_m + Q = QH2 + C4_ENCOA_m	-3.14	Estimated using midpoint potentials	19856	9928.01	3971.2	1985.6
Corotonase-C16	CROT(C16)	C16_ENCOA_m + H2O = C16_HYDROXYCOA_m	-0.141501	Estimated using URL: equilibrator.weizmann.ac.il (pH = 7 and 0.18M ionic strength)	667.82	333.91	667.82	333.91
Corotonase-C14	CROT(C14)	C14_ENCOA_m + H2O = C14_HYDROXYCOA_m	-0.141501	Estimated using URL: equilibrator.weizmann.ac.il (pH = 7 and 0.18M ionic strength)	139.672	69.8359	139.672	69.8359
Corotonase-C12	CROT(C12)	C12_ENCOA_m + H2O = C12_HYDROXYCOA_m	-0.141501	Estimated using URL: equilibrator.weizmann.ac.il (pH = 7 and 0.18M ionic strength)	438.917	219.459	438.917	219.459
Corotonase-C10	CROT(C10)	C10_ENCOA_m + H2O = C10_HYDROXYCOA_m	-0.141501	Estimated using URL: equilibrator.weizmann.ac.il (pH = 7 and 0.18M ionic strength)	567.416	283.708	567.416	283.708
Corotonase-C8	CROT(C8)	C8_ENCOA_m + H2O = C8_HYDROXYCOA_m	-0.141501	Estimated using URL: equilibrator.weizmann.ac.il (pH = 7 and 0.18M ionic strength)	301.507	150.753	301.507	150.753
Corotonase-C6	CROT(C6)	C6_ENCOA_m + H2O = C6_HYDROXYCOA_m	-0.141501	Estimated using URL: equilibrator.weizmann.ac.il (pH = 7 and 0.18M ionic strength)	1084.9	542.448	1084.9	542.448
Corotonase-C4	CROT(C4)	C4_ENCOA_m + H2O = C4_HYDROXYCOA_m	-0.141501	Estimated using URL: equilibrator.weizmann.ac.il (pH = 7 and 0.18M ionic strength)	236.366	118.183	236.366	118.183
Mitochondrial trifunctional protein-C16	MTP(C16)	C16_ENCOA_m + H2O + NAD_m + COA_m = NADH_m + C14_COA_m + ACCOA_m	-3.13963	Estimated using URL: equilibrator.weizmann.ac.il (pH = 7 and 0.18M ionic strength)	1.95367e+07	9.76836e+06	1.95367e+07	9.76836e+06
Mitochondrial trifunctional protein-C14	MTP(C14)	C14_ENCOA_m + H2O + NAD_m + COA_m = NADH_m + C12_COA_m + ACCOA_m	-3.13963	Estimated using URL: equilibrator.weizmann.ac.il (pH = 7 and 0.18M ionic strength)	6.23493e+06	3.11746e+06	6.23493e+06	3.11746e+06
Mitochondrial trifunctional protein-C12	MTP(C12)	C12_ENCOA_m + H2O + NAD_m + COA_m = NADH_m + C10_COA_m + ACCOA_m	-3.13963	Estimated using URL: equilibrator.weizmann.ac.il (pH = 7 and 0.18M ionic strength)	2.22386e+07	1.11193e+07	2.22386e+07	1.11193e+07
Mitochondrial trifunctional protein-C10	MTP(C10)	C10_ENCOA_m + H2O + NAD_m + COA_m = NADH_m + C8_COA_m + ACCOA_m	-3.13963	Estimated using URL: equilibrator.weizmann.ac.il (pH = 7 and 0.18M ionic strength)	5.8344e+07	2.9172e+07	5.8344e+07	2.9172e+07
Mitochondrial trifunctional protein-C8	MTP(C8)	C8_ENCOA_m + H2O + NAD_m + COA_m = NADH_m + C6_COA_m + ACCOA_m	-3.13963	Estimated using URL: equilibrator.weizmann.ac.il (pH = 7 and 0.18M ionic strength)	4.92765e+07	2.46383e+07	4.92765e+07	2.46383e+07
Med-Short 3-hydroxyacyl-COA dehydrogenase-C16	MSHAD(C16)	C16_HYDROXYCOA_m + NAD_m = C16_KETOCOA_m + NADH_m	4.78284	Estimated using URL: equilibrator.weizmann.ac.il (pH = 7 and 0.18M ionic strength)	816549	408274	816549	408274
Med-Short 3-hydroxyacyl-CoA dehydrogenase-C14	MSHAD(C14)	C14_HYDROXYCOA_m + NAD_m = C14_KETOCOA_m + NADH_m	4.78284	Estimated using URL: equilibrator.weizmann.ac.il (pH = 7 and 0.18M ionic strength)	2.70258e+06	1.35129e+06	2.70258e+06	1.35129e+06
Med-Short 3-hydroxyacyl-CoA dehydrogenase-C12	MSHAD(C12)	C12_HYDROXYCOA_m + NAD_m = C12_KETOCOA_m + NADH_m	4.78284	Estimated using URL: equilibrator.weizmann.ac.il (pH = 7 and 0.18M ionic strength)	1.08658e+06	543291	1.08658e+06	543291
Med-Short 3-hydroxyacyl-CoA dehydrogenase-C10	MSHAD(C10)	C10_HYDROXYCOA_m + NAD_m = C10_KETOCOA_m + NADH_m	4.78284	Estimated using URL: equilibrator.weizmann.ac.il (pH = 7 and 0.18M ionic strength)	1.64304e+06	821520	1.64304e+06	821520
Med-Short 3-hydroxyacyl-CoA dehydrogenase-C8	MSHAD(C8)	C8_HYDROXYCOA_m + NAD_m = C8_KETOCOA_m + NADH_m	4.78284	Estimated using URL: equilibrator.weizmann.ac.il (pH = 7 and 0.18M ionic strength)	1.28015e+06	640074	1.28015e+06	640074
Med-Short 3-hydroxyacyl-CoA dehydrogenase-C6	MSHAD(C6)	C6_HYDROXYCOA_m + NAD_m = C6_KETOCOA_m + NADH_m	4.78284	Estimated using URL: equilibrator.weizmann.ac.il (pH = 7 and 0.18M ionic strength)	467294	233647	467294	233647
Med-Short 3-hydroxyacyl-CoA dehydrogenase-C4	MSHAD(C4)	C4_HYDROXYCOA_m + NAD_m = C4_KETOCOA_m + NADH_m	4.78284	Estimated using URL: equilibrator.weizmann.ac.il (pH = 7 and 0.18M ionic strength)	1.15554e+06	577772	1.15554e+06	577772
Medium chain ketoacyl-CoA thiolase-C16	MKAT(C16)	C16_KETOCOA_m + COA_m = C14_COA_m + ACCOA_m	-7.79183	Estimated using URL: equilibrator.weizmann.ac.il (pH = 7 and 0.18M ionic strength)	2.18682e+08	1.09341e+08	4.37363e+07	2.18682e+07
Medium chain ketoacyl-CoA thiolase-C14	MKAT(C14)	C14_KETOCOA_m + COA_m = C12_COA_m + ACCOA_m	-7.79183	Estimated using URL: equilibrator.weizmann.ac.il (pH = 7 and 0.18M ionic strength)	5.91571e+08	2.95785e+08	1.18314e+08	5.91571e+07
Medium chain ketoacyl-CoA thiolase-C12	MKAT(C12)	C12_KETOCOA_m + COA_m = C10_COA_m + ACCOA_m	-7.79183	Estimated using URL: equilibrator.weizmann.ac.il (pH = 7 and 0.18M ionic strength)	4.736e+08	2.368e+08	9.47201e+07	4.736e+07
Medium chain ketoacyl-CoA thiolase-C10	MKAT(C10)	C10_KETOCOA_m + COA_m = C8_COA_m + ACCOA_m	-7.79183	Estimated using URL: equilibrator.weizmann.ac.il (pH = 7 and 0.18M ionic strength)	4.17264e+08	2.08632e+08	8.34528e+07	4.17264e+07
Medium chain ketoacyl-CoA thiolase-C8	MKAT(C8)	C8_KETOCOA_m + COA_m = C6_COA_m + ACCOA_m	-7.79183	Estimated using URL: equilibrator.weizmann.ac.il (pH = 7 and 0.18M ionic strength)	1.06274e+09	5.3137e+08	2.12548e+08	1.06274e+08
Medium chain ketoacyl-CoA thiolase-C6	MKAT(C6)	C6_KETOCOA_m + COA_m = C4_COA_m + ACCOA_m	-7.79183	Estimated using URL: equilibrator.weizmann.ac.il (pH = 7 and 0.18M ionic strength)	1.61419e+10	8.07093e+09	3.22837e+09	1.61419e+09
Medium chain ketoacyl-CoA thiolase-C4	MKAT(C4)	C4_KETOCOA_m + COA_m = 2 ACCOA_m	-7.79183	Estimated using URL: equilibrator.weizmann.ac.il (pH = 7 and 0.18M ionic strength)	7.79449e+09	3.89725e+09	1.5589e+09	7.79449e+08
