# Supplementary material for: Systems-level computational modeling demonstrates fuel selection switching in high capacity running and low capacity running rats
Source: PLoS Comput Biol. 2018 Feb 23;14(2):e1005982. doi: 10.1371/journal.pcbi.1005982 (PMC5841818; doi:10.1371/journal.pcbi.1005982)
Supplement: S2 Table — A spreadsheet containing all metabolites (species), an abbreviated species identifier where “_m” indicates mitochondrial, “_e” indicates extracellular, and no additional label indicates cytosolic species. Resting metabolite concentrations (initial conditions) are also given for HCR and LCR along with upper and lower boundaries (UB and LB, respectively) that were used in determining initial starting concentrations. (XLSX) [file pcbi.1005982.s002.xlsx]

## Sheet: Sheet1
Species	Identifier	HCR (mM)	LCR (mM)	LB (mM)	UB (mM)
Cytosolic Glucose	GLC	2.03024	2.03024	1	4
Cytosolic Adenosine triphosphate	ATP	7.99957	7.99957	7	10
Cytosolic Glucose-6-phosphate	G6P	0.189358	0.189358	0.02	10
Cytosolic Adenosine triphosphate	ADP	0.0103845	0.0103845	0.001	0.015
Cytosolic Fructose-6-phosphate	F6P	0.00919796	0.00919796	0.001	1
Cytosolic Fructose-1,6-phosphate	FDP	2.86987	2.86987	0.001	3
Cytosolic glyceraldehyde-3-phosphate	T3P1	0.077761	0.077761	0.001	1
Cytosolic dihydroxyacetone phosphate	T3P2	1.66839	1.66839	0.3	2
Cytosolic Inorganic phosphate	PI	0.112067	0.112067	0.1	2
Cytosolic Nicotinamide adenine dinucleotide (oxidized)	NAD	0.184933	0.184933	0.001	0.5
Cytosolic Nicotinamide adenine dinucleotide (reduced)	NADH	0.000183225	0.000183225	1e-05	0.5
Cytosolic 1,3-diphosphoglycerate	13DPG	0.00257153	0.00257153	1e-06	1
Cytosolic 3-phosphoglycerate	3PG	0.00705302	0.00705302	1e-06	1
Cytosolic 2-phosphoglycerate	2PG	0.000543867	0.000543867	1e-06	1
Cytosolic Phosphoenolpyruvate	PEP	0.0032567	0.0032567	1e-06	1
Water	H2O	1000	1000	1000	1000
Cytosolic Pyruvate	PYR	0.242766	0.242766	0.001	0.3
Cytosolic Lactate	LAC	5.33489	5.33489	4	10
Pyrophosphate	PPI	0.00229839	0.00229839	0.001	1
Extracellular Lactate	LAC_e	1.91884	1.91884	1.8	3
Mitochondrial Pyruvate	PYR_m	0.240321	0.240321	0.001	0.3
Mitochondrial Coenzyme A	COA_m	2.96836	2.96836	0.5	3
Mitochondrial Nicotinamide adenine dinucleotide (oxidized)	NAD_m	0.0313216	0.0313216	0.025	1
Mitochondrial Nicotinamide adenine dinucleotide (reduced)	NADH_m	0.970506	0.970506	0.001	1
Carbon Dioxide	CO2	23	23	23	25
Mitochondrial Acetyl Coenzyme A	ACCOA_m	0.0821093	0.0821093	0.001	0.1
Mitochondrial Oxaloacetate	OA_m	2.05614e-07	2.05614e-07	1e-07	0.0001
Mitochondrial Citrate	CIT_m	0.00779012	0.00779012	0.001	0.5
Mitochondrial Isocitrate	ICIT_m	0.165585	0.165585	0.001	0.5
Mitochondrial alpha-ketoglutarate	AKG_m	0.0611033	0.0611033	1e-06	0.25
Mitochondrial Succinyl Coenzyme A	SUCCOA_m	0.0518049	0.0518049	0.001	0.5
Mitochondrial Gaunosine Diphosphate	GDP_m	4.11092	4.11092	1	5
Mitochondrial Inorganic Phosphate	PI_m	0.0797772	0.0797772	0.07	3
Mitochondrial Gaunosine Triphosphate	GTP_m	1.93028	1.93028	1	5
Mitochondrial Succinate	SUCC_m	0.00190043	0.00190043	0.001	0.5
Mitochondrial Fumarate	FUM_m	0.156129	0.156129	1e-06	0.5
Mitochondrial Malate	MAL_m	0.586239	0.586239	0.1	0.65
Mitochondrial Adenosine Diphosphate	ADP_m	5.293	5.293	1	6
Mitochondrial Adenosine Triphosphate	ATP_m	2.13007	2.13007	2	10
Coenzyme Q (oxidized)	Q	0.807769	0.807769	0.5	2
Mitochondrial Membrane Potential	H_m	178.81	178.81	175	200
Coenzyme Q (reduced)	QH2	0.991124	0.991124	0.1	1
Molecular Oxygen	O2	0.0355265	0.0355265	0.02	0.1
Glycerol-3-Phosphate	G3P	0.229144	0.229144	0.001	1
Phosphocreatine	PCr	21.0835	21.0835	20	35
Creatine	Cr	4.54327	4.54327	3	5
Adenosine Monophosphate	AMP	0.000879795	0.000879795	1e-06	0.001
Extracellular Glucose	GLC_e	5	5	5	5
Extracellular Palmitate	C16_e	0.5	0.5	0.5	0.5
Cytosolic Palmitate	C16_c	0.0104412	0.0104412	0.001	0.3
Mitochondrial Carnitine	CARN_m	0.6	0.6	0.001	1
Mitochondrial Acetyl-Carnitine	ACCARN_m	1e-05	1e-05	1e-05	1
Cytosolic Coenzyme A	COA	0.048645	0.048645	0.001	0.1
Cytosolic C16-CoA	C16_COA	0.0299299	0.0299299	0.001	0.5
Cytosolic Carnitine	CARN	0.6	0.8	0.5	5
Cytosolic C16-Carnitine	C16_CARN	0.002	0.003	1e-09	0.5
Mitochondrial Palmitoyl-Carnitine	C16_CARN_m	0.001	0.005	1e-09	0.5
Cytosolic C14-Carnitine	C14_CARN	0.0005	0.00175	1e-09	0.5
Mitochondrial C14-Carnitine	C14_CARN_m	0.00025	0.00025	1e-09	0.5
Cytosolic C12-Carnitine	C12_CARN	0.216246	0.216246	1e-09	0.5
Mitochondrial C12-Carnitine	C12_CARN_m	0.00422912	0.00422912	1e-09	0.5
Cytosolic C10-Carnitine	C10_CARN	0.137662	0.137662	1e-09	0.5
Mitochondrial C10-Carnitine	C10_CARN_m	0.0015291	0.0015291	1e-09	0.5
Cytosolic C8-Carnitine	C8_CARN	0.0003	0.0005	1e-09	0.5
Mitochondrial C8-Carnitine	C8_CARN_m	0.0002	0.0002	1e-09	0.5
Cytosolic C6-Carnitine	C6_CARN	0.499927	0.499927	1e-09	0.5
Mitochondrial C6-Carnitine	C6_CARN_m	0.00826351	0.00826351	1e-09	0.5
Cytosolic C4-Carnitine	C4_CARN	0.01	0.01	1e-09	0.5
Mitochondrial C4-Carnitine	C4_CARN_m	1e-09	1e-09	1e-09	0.5
Cytosolic Acetyl-Carntine	ACCARN	0.6	0.6	0.25	1
Mitochondrial C16 Acyl-Coenzyme A	C16_COA_m	0.00439032	0.00439032	1e-09	1
Mitochondrial C14 Acyl-Coenzyme A	C14_COA_m	0.00699088	0.00699088	1e-09	1
Mitochondrial C12 Acyl-Coenzyme A	C12_COA_m	0.00255978	0.00255978	1e-09	1
Mitochondrial C10 Acyl-Coenzyme A	C10_COA_m	0.0238747	0.0238747	1e-09	1
Mitochondrial C8 Acyl-Coenzyme A	C8_COA_m	0.00218487	0.00218487	1e-09	1
Mitochondrial C6 Acyl-Coenzyme A	C6_COA_m	0.00330972	0.00330972	1e-09	1
Mitochondrial C4 Acyl-Coenzyme A	C4_COA_m	0.00212088	0.00212088	1e-09	1
Mitochondrial C16 Enoyl-Coenzyme A	C16_ENCOA_m	0.816468	0.816468	1e-09	1
Mitochondrial C14 Enoyl-Coenzyme A	C14_ENCOA_m	0.473497	0.473497	1e-09	1
Mitochondrial C12 Enoyl-Coenzyme A	C12_ENCOA_m	0.316349	0.316349	1e-09	1
Mitochondrial C10 Enoyl-Coenzyme A	C10_ENCOA_m	0.25077	0.25077	1e-09	1
Mitochondrial C8 Enoyl-Coenzyme A	C8_ENCOA_m	0.286914	0.286914	1e-09	1
Mitochondrial C6 Enoyl-Coenzyme A	C6_ENCOA_m	0.240853	0.240853	1e-09	1
Mitochondrial C4 Enoyl-Coenzyme A	C4_ENCOA_m	0.14911	0.14911	1e-09	1
Mitochondrial C16 Hydroxy-Coenzyme A	C16_HYDROXYCOA_m	1	1	1e-09	1
Mitochondrial C14 Hydroxy-Coenzyme A	C14_HYDROXYCOA_m	0.508551	0.508551	1e-09	1
Mitochondrial C12 Hydroxy-Coenzyme A	C12_HYDROXYCOA_m	0.38242	0.38242	1e-09	1
Mitochondrial C10 Hydroxy-Coenzyme A	C10_HYDROXYCOA_m	0.308445	0.308445	1e-09	1
Mitochondrial C8 Hydroxy-Coenzyme A	C8_HYDROXYCOA_m	0.345899	0.345899	1e-09	1
Mitochondrial C6 Hydroxy-Coenzyme A	C6_HYDROXYCOA_m	0.298306	0.298306	1e-09	1
Mitochondrial C4 Hydroxy-Coenzyme A	C4_HYDROXYCOA_m	0.150137	0.150137	1e-09	1
Mitochondrial C16 Keto-Coenzyme A	C16_KETOCOA_m	6.82904e-06	6.82904e-06	1e-09	1
Mitochondrial C14 Keto-Coenzyme A	C14_KETOCOA_m	4.75518e-06	4.75518e-06	1e-09	1
Mitochondrial C12 Keto-Coenzyme A	C12_KETOCOA_m	2.95316e-06	2.95316e-06	1e-09	1
Mitochondrial C10 Keto-Coenzyme A	C10_KETOCOA_m	2.17215e-06	2.17215e-06	1e-09	1
Mitochondrial C8 Keto-Coenzyme A	C8_KETOCOA_m	2.89314e-06	2.89314e-06	1e-09	1
Mitochondrial C6 Keto-Coenzyme A	C6_KETOCOA_m	1.03129e-07	1.03129e-07	1e-09	1
Mitochondrial C4 Keto-Coenzyme A	C4_KETOCOA_m	3.90667e-07	3.90667e-07	1e-09	1
