# Supplementary material for: Systems-level computational modeling demonstrates fuel selection switching in high capacity running and low capacity running rats
Source: PLoS Comput Biol. 2018 Feb 23;14(2):e1005982. doi: 10.1371/journal.pcbi.1005982 (PMC5841818; doi:10.1371/journal.pcbi.1005982)
Supplement: S3 Table — A spreadsheet containing molar (M) concentrations of all metabolites for HCR, based on the simulation shown in Fig 4 (blue solid line). (XLSX) [file pcbi.1005982.s003.xlsx]

## Sheet: Sheet1
HCR Metabolite Molar
Concentrations with Time
Time (min) -->	0	0.505051	1.0101	1.51515	2.0202	2.52525	3.0303	3.53535	4.0404	4.54545	5.05051	5.55556	6.06061	6.56566	7.07071	7.57576	8.08081	8.58586	9.09091	9.59596	10.101	10.6061	11.1111	11.6162	12.1212	12.6263	13.1313	13.6364	14.1414	14.6465	15.1515	15.6566	16.1616	16.6667	17.1717	17.6768	18.1818	18.6869	19.1919	19.697	20.202	20.7071	21.2121	21.7172	22.2222	22.7273	23.2323	23.7374	24.2424
GLC	0.00203024	0.00199768	0.00197031	0.00194729	0.00192794	0.00191167	0.00189799	0.0018865	0.00187684	0.00186873	0.00186192	0.0018562	0.0018514	0.00184737	0.001844	0.00184117	0.0018388	0.00183682	0.00183516	0.00183378	0.00183263	0.00183167	0.00183088	0.00183022	0.00182968	0.00182924	0.00182888	0.00182859	0.00182836	0.00182818	0.00182804	0.00182794	0.00182786	0.00182781	0.00182778	0.00182778	0.00182778	0.0018278	0.00182783	0.00182787	0.00182792	0.00182797	0.00182803	0.0018281	0.00182817	0.00182824	0.00182831	0.00182839	0.00182846
ATP	0.00799957	0.00799703	0.00799617	0.00799542	0.00799465	0.00799385	0.00799307	0.00799232	0.0079916	0.00799093	0.00799028	0.00798967	0.00798908	0.00798851	0.00798795	0.00798741	0.00798688	0.00798635	0.00798583	0.00798531	0.00798479	0.00798426	0.00798374	0.00798321	0.00798267	0.00798213	0.00798158	0.00798103	0.00798047	0.00797989	0.00797932	0.00797873	0.00797814	0.00797754	0.00797694	0.00797633	0.00797572	0.00797511	0.00797449	0.00797388	0.00797326	0.00797264	0.00797203	0.00797142	0.00797082	0.00797022	0.00796964	0.00796906	0.00796849
G6P	0.000189358	0.000187108	0.000184609	0.000182247	0.00018018	0.000178414	0.000176921	0.000175662	0.000174602	0.00017371	0.00017296	0.00017233	0.000171799	0.000171353	0.000170978	0.000170663	0.000170397	0.000170174	0.000169987	0.000169829	0.000169697	0.000169585	0.000169491	0.000169413	0.000169346	0.000169291	0.000169244	0.000169204	0.000169171	0.000169144	0.00016912	0.000169101	0.000169084	0.000169071	0.00016906	0.00016905	0.000169042	0.000169036	0.000169031	0.000169026	0.000169023	0.00016902	0.000169018	0.000169017	0.000169016	0.000169016	0.000169015	0.000169016	0.000169016
ADP	1.03845e-05	1.17124e-05	1.27876e-05	1.37869e-05	1.47207e-05	1.55946e-05	1.64131e-05	1.71811e-05	1.79039e-05	1.85869e-05	1.92353e-05	1.98541e-05	2.04479e-05	2.10211e-05	2.15775e-05	2.21208e-05	2.26543e-05	2.31808e-05	2.37031e-05	2.42233e-05	2.47435e-05	2.52655e-05	2.57907e-05	2.63202e-05	2.68552e-05	2.73963e-05	2.79441e-05	2.8499e-05	2.90611e-05	2.96305e-05	3.02071e-05	3.07905e-05	3.13803e-05	3.1976e-05	3.2577e-05	3.31825e-05	3.37916e-05	3.44034e-05	3.50168e-05	3.56309e-05	3.62443e-05	3.6856e-05	3.74647e-05	3.80691e-05	3.8668e-05	3.926e-05	3.98438e-05	4.04181e-05	4.09817e-05
F6P	9.19796e-06	1.06498e-05	1.05098e-05	1.03767e-05	1.02602e-05	1.01609e-05	1.0077e-05	1.00066e-05	9.94739e-06	9.89779e-06	9.85624e-06	9.82146e-06	9.79239e-06	9.76812e-06	9.74789e-06	9.73106e-06	9.71709e-06	9.70553e-06	9.696e-06	9.68819e-06	9.68182e-06	9.67668e-06	9.67257e-06	9.66933e-06	9.66683e-06	9.66496e-06	9.66362e-06	9.66274e-06	9.66224e-06	9.66207e-06	9.66219e-06	9.66254e-06	9.6631e-06	9.66383e-06	9.66472e-06	9.66573e-06	9.66685e-06	9.66807e-06	9.66937e-06	9.67073e-06	9.67214e-06	9.6736e-06	9.6751e-06	9.67662e-06	9.67816e-06	9.6797e-06	9.68126e-06	9.68281e-06	9.68435e-06
FDP	0.00286987	0.00303808	0.00318461	0.00331588	0.00343557	0.00354518	0.00364587	0.00373871	0.00382478	0.00390509	0.00398056	0.00405201	0.00412014	0.00418557	0.00424878	0.00431021	0.0043702	0.00442906	0.00448702	0.00454429	0.00460103	0.00465738	0.00471342	0.00476925	0.0048249	0.00488042	0.00493581	0.00499108	0.00504619	0.00510113	0.00515585	0.00521029	0.00526441	0.00531814	0.0053714	0.00542412	0.00547624	0.00552766	0.00557832	0.00562814	0.00567704	0.00572494	0.00577178	0.00581748	0.00586198	0.00590522	0.00594714	0.00598768	0.0060268
T3P1	7.7761e-05	8.0156e-05	8.13113e-05	8.24668e-05	8.35324e-05	8.45058e-05	8.54022e-05	8.6238e-05	8.70267e-05	8.77796e-05	8.85051e-05	8.921e-05	8.98992e-05	9.05765e-05	9.12447e-05	9.19059e-05	9.25617e-05	9.32133e-05	9.38613e-05	9.45062e-05	9.51483e-05	9.57876e-05	9.64238e-05	9.70566e-05	9.76854e-05	9.83098e-05	9.89289e-05	9.95421e-05	0.000100149	0.000100747	0.000101338	0.000101919	0.00010249	0.00010305	0.000103598	0.000104134	0.000104657	0.000105165	0.000105659	0.000106138	0.000106601	0.000107048	0.000107479	0.000107892	0.000108288	0.000108667	0.000109027	0.00010937	0.000109695
T3P2	0.00166839	0.00170829	0.00174223	0.00177676	0.00180865	0.0018375	0.00186367	0.00188761	0.00190974	0.00193039	0.00194983	0.00196825	0.00198583	0.00200269	0.00201895	0.00203469	0.00204999	0.00206493	0.00207957	0.00209394	0.00210809	0.00212206	0.00213586	0.00214952	0.00216304	0.00217644	0.00218971	0.00220286	0.00221587	0.00222875	0.00224149	0.00225406	0.00226648	0.00227871	0.00229075	0.00230258	0.00231419	0.00232557	0.0023367	0.00234758	0.00235818	0.0023685	0.00237853	0.00238825	0.00239766	0.00240674	0.0024155	0.00242392	0.00243199
PI	0.000112067	0.000158889	0.000176979	0.000192361	0.000205414	0.000216448	0.000225636	0.000233141	0.000239136	0.000243786	0.000247244	0.000249654	0.000251146	0.000251841	0.00025185	0.000251276	0.000250214	0.000248749	0.000246962	0.000244923	0.000242699	0.000240347	0.00023792	0.000235462	0.000233016	0.000230615	0.000228289	0.000226065	0.000223964	0.000222003	0.000220197	0.000218556	0.000217089	0.000215803	0.0002147	0.000213784	0.000213053	0.000212507	0.000212143	0.000211958	0.000211947	0.000212105	0.000212425	0.000212903	0.000213529	0.000214298	0.000215202	0.000216234	0.000217385
NAD	0.000184933	0.000184799	0.000184767	0.000184748	0.000184732	0.000184716	0.000184703	0.000184691	0.00018468	0.000184672	0.000184665	0.00018466	0.000184657	0.000184654	0.000184653	0.000184653	0.000184654	0.000184655	0.000184656	0.000184658	0.000184661	0.000184663	0.000184666	0.000184668	0.000184671	0.000184673	0.000184676	0.000184678	0.000184681	0.000184683	0.000184685	0.000184687	0.000184688	0.00018469	0.000184691	0.000184692	0.000184692	0.000184693	0.000184693	0.000184693	0.000184693	0.000184692	0.000184691	0.00018469	0.000184689	0.000184687	0.000184685	0.000184684	0.000184681
NADH	1.83225e-07	3.17574e-07	3.49512e-07	3.68361e-07	3.84838e-07	3.99964e-07	4.13694e-07	4.25816e-07	4.36161e-07	4.4466e-07	4.51354e-07	4.56367e-07	4.59878e-07	4.62087e-07	4.63195e-07	4.63389e-07	4.62839e-07	4.61692e-07	4.60073e-07	4.5809e-07	4.55837e-07	4.53391e-07	4.50821e-07	4.48185e-07	4.45534e-07	4.42911e-07	4.40356e-07	4.37901e-07	4.35575e-07	4.33404e-07	4.3141e-07	4.2961e-07	4.2802e-07	4.26653e-07	4.25517e-07	4.24622e-07	4.23971e-07	4.23569e-07	4.23416e-07	4.23514e-07	4.23859e-07	4.24451e-07	4.25283e-07	4.26353e-07	4.27653e-07	4.29179e-07	4.30923e-07	4.32878e-07	4.35038e-07
13DPG	2.57153e-06	1.50249e-06	1.29326e-06	1.18691e-06	1.10012e-06	1.02491e-06	9.59384e-07	9.026e-07	8.53696e-07	8.11685e-07	7.75507e-07	7.44121e-07	7.16582e-07	6.92078e-07	6.69948e-07	6.49666e-07	6.30826e-07	6.13123e-07	5.9633e-07	5.80282e-07	5.64858e-07	5.49975e-07	5.35574e-07	5.21614e-07	5.08069e-07	4.94921e-07	4.82158e-07	4.69775e-07	4.57766e-07	4.46129e-07	4.34863e-07	4.23966e-07	4.13437e-07	4.03274e-07	3.93476e-07	3.8404e-07	3.74964e-07	3.66245e-07	3.5788e-07	3.49863e-07	3.42191e-07	3.34859e-07	3.2786e-07	3.21189e-07	3.14839e-07	3.08803e-07	3.03075e-07	2.97645e-07	2.92507e-07
3PG	7.05302e-06	4.61603e-06	4.30531e-06	4.23539e-06	4.1694e-06	4.09453e-06	4.01517e-06	3.93733e-06	3.8656e-06	3.80238e-06	3.74826e-06	3.70256e-06	3.66396e-06	3.63095e-06	3.60208e-06	3.57609e-06	3.55199e-06	3.52903e-06	3.50667e-06	3.48453e-06	3.46241e-06	3.44016e-06	3.41775e-06	3.39516e-06	3.37241e-06	3.34957e-06	3.32668e-06	3.30381e-06	3.28101e-06	3.25833e-06	3.23583e-06	3.21356e-06	3.19155e-06	3.16985e-06	3.14848e-06	3.12748e-06	3.10687e-06	3.08668e-06	3.06694e-06	3.04767e-06	3.02888e-06	3.0106e-06	2.99285e-06	2.97564e-06	2.95899e-06	2.94289e-06	2.92737e-06	2.91242e-06	2.89804e-06
2PG	5.43867e-07	3.56001e-07	3.31937e-07	3.26469e-07	3.21312e-07	3.15477e-07	3.09302e-07	3.03251e-07	2.97677e-07	2.92766e-07	2.88562e-07	2.85011e-07	2.82013e-07	2.79449e-07	2.77207e-07	2.75191e-07	2.73323e-07	2.71544e-07	2.69812e-07	2.681e-07	2.66389e-07	2.6467e-07	2.62938e-07	2.61193e-07	2.59437e-07	2.57674e-07	2.55907e-07	2.5414e-07	2.5238e-07	2.50628e-07	2.48891e-07	2.4717e-07	2.45469e-07	2.43791e-07	2.42139e-07	2.40514e-07	2.3892e-07	2.37357e-07	2.35828e-07	2.34335e-07	2.32879e-07	2.31462e-07	2.30085e-07	2.28749e-07	2.27456e-07	2.26206e-07	2.24999e-07	2.23836e-07	2.22717e-07
PEP	3.2567e-06	2.09952e-06	1.93135e-06	1.87913e-06	1.83091e-06	1.78047e-06	1.72977e-06	1.68151e-06	1.6377e-06	1.59934e-06	1.56653e-06	1.53882e-06	1.51545e-06	1.4956e-06	1.47845e-06	1.46333e-06	1.44968e-06	1.43704e-06	1.42509e-06	1.41359e-06	1.40237e-06	1.39131e-06	1.38033e-06	1.36939e-06	1.35847e-06	1.34753e-06	1.33659e-06	1.32563e-06	1.31467e-06	1.3037e-06	1.29274e-06	1.28179e-06	1.27085e-06	1.25994e-06	1.24906e-06	1.23822e-06	1.22744e-06	1.21672e-06	1.20607e-06	1.1955e-06	1.18503e-06	1.17468e-06	1.16444e-06	1.15434e-06	1.14439e-06	1.13459e-06	1.12496e-06	1.11551e-06	1.10624e-06
H2O	1	1	1	1	1	1	1	1	1	1	1	1	1	1	1	1	1	1	1	1	1	1	1	1	1	1	1	1	1	1	1	1	1	1	1	1	1	1	1	1	1	1	1	1	1	1	1	1	1
PYR	0.000242766	0.000176847	0.000177314	0.000185798	0.00019312	0.000198799	0.000203143	0.000206603	0.000209592	0.000212416	0.000215262	0.00021822	0.000221315	0.000224532	0.00022784	0.000231206	0.000234598	0.000237991	0.000241367	0.000244717	0.000248034	0.000251318	0.000254569	0.000257789	0.000260982	0.000264151	0.000267297	0.000270423	0.000273528	0.000276611	0.000279671	0.000282705	0.000285708	0.000288677	0.000291605	0.000294488	0.000297319	0.000300093	0.000302803	0.000305444	0.00030801	0.000310496	0.000312896	0.000315206	0.00031742	0.000319535	0.000321546	0.000323449	0.00032524
LAC	0.00533489	0.0051284	0.00496641	0.00484404	0.00475395	0.00468962	0.00464574	0.00461803	0.00460312	0.00459837	0.00460171	0.00461154	0.00462656	0.00464577	0.00466834	0.00469358	0.00472095	0.00475	0.00478034	0.00481169	0.0048438	0.00487648	0.00490958	0.00494301	0.00497667	0.00501053	0.00504456	0.00507874	0.00511309	0.00514763	0.00518239	0.0052174	0.00525271	0.00528836	0.0053244	0.0053609	0.00539788	0.00543542	0.00547355	0.00551232	0.00555178	0.00559197	0.00563293	0.00567469	0.00571727	0.00576072	0.00580504	0.00585025	0.00589637
PPI	2.29839e-06	4.9207e-06	4.4829e-06	3.86261e-06	3.44552e-06	3.23971e-06	3.14262e-06	3.08896e-06	3.05384e-06	3.02813e-06	3.00794e-06	2.99133e-06	2.97723e-06	2.96496e-06	2.95408e-06	2.94422e-06	2.93513e-06	2.92659e-06	2.9184e-06	2.91043e-06	2.90254e-06	2.89464e-06	2.88666e-06	2.87855e-06	2.87028e-06	2.86185e-06	2.85327e-06	2.84455e-06	2.83573e-06	2.82685e-06	2.81794e-06	2.80906e-06	2.80025e-06	2.79156e-06	2.78304e-06	2.77474e-06	2.76668e-06	2.7589e-06	2.75143e-06	2.74429e-06	2.73749e-06	2.73103e-06	2.72491e-06	2.71909e-06	2.71357e-06	2.7083e-06	2.70322e-06	2.69829e-06	2.69342e-06
LAC_e	0.00191884	0.00245867	0.002874	0.00319351	0.00343989	0.0036307	0.00377945	0.00389651	0.00398983	0.00406543	0.00412795	0.00418087	0.00422684	0.00426787	0.00430545	0.00434069	0.00437441	0.00440719	0.00443944	0.00447146	0.00450343	0.00453548	0.00456768	0.00460007	0.00463265	0.00466544	0.00469843	0.00473161	0.00476498	0.00479853	0.00483228	0.00486621	0.00490036	0.00493474	0.00496937	0.00500429	0.00503952	0.0050751	0.00511107	0.00514747	0.00518433	0.00522171	0.00525964	0.00529816	0.00533732	0.00537714	0.00541766	0.00545891	0.00550093
PYR_m	0.000240321	0.00017041	0.000171365	0.000179388	0.000186207	0.000191415	0.000195337	0.000198429	0.000201104	0.000203665	0.000206291	0.000209068	0.000212014	0.000215111	0.000218322	0.000221611	0.000224942	0.000228287	0.000231628	0.000234951	0.000238249	0.000241519	0.000244761	0.000247975	0.000251163	0.000254328	0.000257471	0.000260592	0.00026369	0.000266765	0.000269813	0.000272831	0.000275815	0.00027876	0.00028166	0.00028451	0.000287303	0.000290034	0.000292696	0.000295284	0.000297792	0.000300214	0.000302546	0.000304782	0.000306919	0.000308951	0.000310875	0.000312686	0.000314382
COA_m	0.00296836	0.00132799	0.000953654	0.000863839	0.000815972	0.000785455	0.000764731	0.000749326	0.000736484	0.000724634	0.000713005	0.000701333	0.000689637	0.000678057	0.000666761	0.000655892	0.000645546	0.000635777	0.000626594	0.00061798	0.000609894	0.000602285	0.000595098	0.000588273	0.00058176	0.000575507	0.000569476	0.000563629	0.00055794	0.000552389	0.000546959	0.000541641	0.000536431	0.000531327	0.000526331	0.000521446	0.000516681	0.000512041	0.000507537	0.000503177	0.000498972	0.000494932	0.000491068	0.000487392	0.000483915	0.000480648	0.000477603	0.000474792	0.000472227
NAD_m	3.13216e-05	0.000108133	0.000136913	0.000155617	0.000171349	0.000185086	0.000197028	0.000207328	0.000216155	0.000223682	0.000230063	0.000235435	0.000239916	0.000243607	0.000246596	0.000248966	0.000250789	0.000252138	0.000253077	0.000253671	0.00025398	0.000254062	0.000253968	0.000253749	0.000253451	0.000253112	0.000252772	0.00025246	0.000252208	0.000252038	0.000251971	0.000252026	0.000252216	0.000252552	0.000253044	0.000253697	0.000254514	0.000255498	0.000256647	0.00025796	0.000259431	0.000261056	0.000262828	0.000264738	0.000266777	0.000268934	0.000271199	0.000273558	0.000276
NADH_m	0.000970506	0.000893695	0.000864914	0.00084621	0.000830478	0.000816741	0.000804799	0.0007945	0.000785673	0.000778146	0.000771765	0.000766392	0.000761911	0.000758221	0.000755231	0.000752862	0.000751038	0.00074969	0.000748751	0.000748157	0.000747847	0.000747766	0.000747859	0.000748078	0.000748377	0.000748715	0.000749056	0.000749367	0.00074962	0.00074979	0.000749857	0.000749802	0.000749612	0.000749275	0.000748784	0.000748131	0.000747313	0.00074633	0.00074518	0.000743868	0.000742396	0.000740771	0.000738999	0.000737089	0.00073505	0.000732893	0.000730629	0.00072827	0.000725828
CO2	0.023	0.023	0.023	0.023	0.023	0.023	0.023	0.023	0.023	0.023	0.023	0.023	0.023	0.023	0.023	0.023	0.023	0.023	0.023	0.023	0.023	0.023	0.023	0.023	0.023	0.023	0.023	0.023	0.023	0.023	0.023	0.023	0.023	0.023	0.023	0.023	0.023	0.023	0.023	0.023	0.023	0.023	0.023	0.023	0.023	0.023	0.023	0.023	0.023
ACCOA_m	8.21093e-05	0.00144999	0.00160491	0.00149504	0.00138387	0.00129272	0.00122008	0.00116143	0.00111258	0.00107044	0.00103309	0.000999473	0.000969117	0.000941859	0.00091766	0.00089649	0.000878264	0.000862824	0.000849941	0.000839334	0.000830684	0.000823658	0.000817923	0.000813162	0.000809079	0.000805412	0.000801931	0.000798443	0.000794791	0.000790854	0.000786545	0.000781807	0.000776614	0.000770964	0.000764879	0.000758401	0.000751591	0.000744524	0.00073729	0.00072999	0.000722734	0.000715641	0.000708838	0.000702457	0.000696635	0.000691516	0.000687244	0.000683969	0.000681845
OA_m	2.05614e-10	3.83102e-11	3.65946e-11	4.2141e-11	4.83775e-11	5.45594e-11	6.04123e-11	6.58356e-11	7.08334e-11	7.54517e-11	7.97372e-11	8.37173e-11	8.73962e-11	9.07603e-11	9.3787e-11	9.6454e-11	9.87469e-11	1.00664e-10	1.02219e-10	1.03437e-10	1.04356e-10	1.05022e-10	1.05483e-10	1.05791e-10	1.05993e-10	1.06136e-10	1.0626e-10	1.06401e-10	1.06588e-10	1.06849e-10	1.07201e-10	1.07662e-10	1.08242e-10	1.0895e-10	1.0979e-10	1.10762e-10	1.11864e-10	1.13092e-10	1.14436e-10	1.15884e-10	1.17422e-10	1.1903e-10	1.20687e-10	1.22367e-10	1.2404e-10	1.25674e-10	1.27233e-10	1.28678e-10	1.29968e-10
CIT_m	7.79012e-06	3.84726e-05	3.80749e-05	3.77358e-05	3.74657e-05	3.7243e-05	3.70595e-05	3.69058e-05	3.67733e-05	3.66554e-05	3.65477e-05	3.64477e-05	3.6354e-05	3.62663e-05	3.61846e-05	3.6109e-05	3.60396e-05	3.59764e-05	3.59191e-05	3.58672e-05	3.58201e-05	3.57771e-05	3.57374e-05	3.57003e-05	3.5665e-05	3.56309e-05	3.55972e-05	3.55635e-05	3.55293e-05	3.54942e-05	3.5458e-05	3.54204e-05	3.53813e-05	3.53407e-05	3.52987e-05	3.52551e-05	3.52103e-05	3.51644e-05	3.51176e-05	3.50701e-05	3.50224e-05	3.49747e-05	3.49274e-05	3.4881e-05	3.48359e-05	3.47926e-05	3.47515e-05	3.47132e-05	3.46781e-05
ICIT_m	0.000165585	0.000818592	0.000810073	0.000802823	0.000797044	0.00079228	0.000788352	0.000785062	0.000782226	0.000779705	0.000777402	0.000775263	0.000773262	0.00077139	0.000769646	0.000768034	0.000766555	0.000765208	0.000763987	0.000762881	0.000761879	0.000760964	0.000760121	0.000759332	0.000758583	0.000757857	0.000757141	0.000756425	0.000755698	0.000754952	0.000754181	0.000753382	0.000752551	0.000751687	0.000750791	0.000749864	0.000748909	0.000747931	0.000746932	0.000745921	0.000744903	0.000743885	0.000742877	0.000741886	0.000740923	0.000739998	0.00073912	0.000738301	0.00073755
AKG_m	6.11033e-05	4.03858e-05	5.61201e-05	6.15008e-05	6.4679e-05	6.68162e-05	6.8304e-05	6.94286e-05	7.0391e-05	7.13158e-05	7.22674e-05	7.32693e-05	7.43203e-05	7.54067e-05	7.65108e-05	7.76155e-05	7.87069e-05	7.97751e-05	8.08141e-05	8.18209e-05	8.27953e-05	8.37391e-05	8.46549e-05	8.55463e-05	8.64168e-05	8.72699e-05	8.8109e-05	8.89366e-05	8.97549e-05	9.05654e-05	9.13692e-05	9.21666e-05	9.29574e-05	9.37412e-05	9.4517e-05	9.52834e-05	9.6039e-05	9.6782e-05	9.75104e-05	9.82221e-05	9.89149e-05	9.95867e-05	0.000100235	0.000100857	0.000101452	0.000102015	0.000102546	0.000103041	0.000103498
SUCCOA_m	5.18049e-05	5.43765e-05	5.10998e-05	5.03699e-05	5.01202e-05	5.01036e-05	5.01979e-05	5.03174e-05	5.04112e-05	5.04556e-05	5.04451e-05	5.03854e-05	5.02873e-05	5.0163e-05	5.00235e-05	4.98779e-05	4.97327e-05	4.95927e-05	4.94605e-05	4.93378e-05	4.92251e-05	4.91224e-05	4.90294e-05	4.89456e-05	4.88704e-05	4.88032e-05	4.87436e-05	4.86911e-05	4.86454e-05	4.86063e-05	4.85736e-05	4.85471e-05	4.85269e-05	4.85128e-05	4.85047e-05	4.85026e-05	4.85064e-05	4.8516e-05	4.85313e-05	4.85523e-05	4.85786e-05	4.86102e-05	4.8647e-05	4.86888e-05	4.87354e-05	4.87868e-05	4.88428e-05	4.89032e-05	4.89681e-05
GDP_m	0.00411092	0.00385595	0.00380502	0.00378618	0.00377694	0.00377328	0.00377429	0.00377942	0.00378821	0.0038002	0.00381502	0.00383231	0.00385179	0.00387318	0.00389621	0.00392066	0.00394628	0.00397285	0.00400017	0.00402802	0.0040562	0.00408454	0.00411284	0.00414096	0.00416872	0.004196	0.00422267	0.00424861	0.00427373	0.00429794	0.00432117	0.00434335	0.00436444	0.00438441	0.00440322	0.00442085	0.00443731	0.00445258	0.00446669	0.00447963	0.00449143	0.0045021	0.00451169	0.00452021	0.00452771	0.00453421	0.00453975	0.00454437	0.00454811
PI_m	7.97772e-05	0.000111683	0.000123232	0.000132855	0.000140826	0.00014739	0.00015268	0.000156819	0.000159931	0.000162135	0.000163543	0.000164253	0.00016436	0.000163947	0.000163091	0.000161865	0.000160333	0.000158556	0.000156588	0.000154478	0.00015227	0.000150004	0.000147714	0.00014543	0.000143179	0.000140984	0.000138863	0.000136832	0.000134903	0.000133087	0.000131393	0.000129824	0.000128386	0.000127081	0.00012591	0.000124872	0.000123967	0.000123192	0.000122546	0.000122023	0.000121622	0.000121338	0.000121166	0.000121101	0.00012114	0.000121276	0.000121506	0.000121823	0.000122224
GTP_m	0.00193028	0.00218525	0.00223618	0.00225502	0.00226426	0.00226791	0.00226691	0.00226177	0.00225299	0.002241	0.00222618	0.00220888	0.0021894	0.00216802	0.00214498	0.00212054	0.00209492	0.00206834	0.00204103	0.00201318	0.00198499	0.00195666	0.00192835	0.00190024	0.00187247	0.00184519	0.00181853	0.00179258	0.00176746	0.00174326	0.00172003	0.00169785	0.00167675	0.00165679	0.00163798	0.00162034	0.00160389	0.00158861	0.00157451	0.00156157	0.00154977	0.00153909	0.00152951	0.00152098	0.00151349	0.00150699	0.00150145	0.00149683	0.00149309
SUCC_m	1.90043e-06	4.82515e-06	5.74329e-06	6.24858e-06	6.65156e-06	6.99051e-06	7.27643e-06	7.51678e-06	7.71784e-06	7.88499e-06	8.02282e-06	8.13528e-06	8.22575e-06	8.29719e-06	8.35221e-06	8.3931e-06	8.42194e-06	8.44055e-06	8.45061e-06	8.45362e-06	8.45094e-06	8.4438e-06	8.43329e-06	8.42044e-06	8.40613e-06	8.39117e-06	8.3763e-06	8.36214e-06	8.34926e-06	8.33814e-06	8.32921e-06	8.32282e-06	8.31926e-06	8.31876e-06	8.3215e-06	8.3276e-06	8.33716e-06	8.3502e-06	8.36673e-06	8.38671e-06	8.41008e-06	8.43674e-06	8.46658e-06	8.49947e-06	8.53525e-06	8.57376e-06	8.61484e-06	8.65829e-06	8.70394e-06
FUM_m	0.000156129	2.84577e-05	3.12551e-05	3.40045e-05	3.64134e-05	3.85304e-05	4.03692e-05	4.19505e-05	4.33022e-05	4.44529e-05	4.54284e-05	4.62505e-05	4.69372e-05	4.75036e-05	4.79625e-05	4.83253e-05	4.86025e-05	4.88043e-05	4.89405e-05	4.90209e-05	4.90547e-05	4.9051e-05	4.90184e-05	4.8965e-05	4.88982e-05	4.88246e-05	4.87503e-05	4.86805e-05	4.86199e-05	4.85723e-05	4.8541e-05	4.85286e-05	4.85372e-05	4.85685e-05	4.86234e-05	4.87027e-05	4.88065e-05	4.89347e-05	4.90867e-05	4.92616e-05	4.94583e-05	4.96752e-05	4.99107e-05	5.01627e-05	5.04291e-05	5.07075e-05	5.09954e-05	5.12904e-05	5.15898e-05
MAL_m	0.000586239	4.54431e-05	3.8186e-05	3.787e-05	3.81793e-05	3.8589e-05	3.89935e-05	3.93716e-05	3.97306e-05	4.00834e-05	4.04392e-05	4.0801e-05	4.11655e-05	4.15257e-05	4.18726e-05	4.21975e-05	4.24933e-05	4.27551e-05	4.29808e-05	4.31707e-05	4.33274e-05	4.34549e-05	4.35581e-05	4.36424e-05	4.37133e-05	4.37759e-05	4.38347e-05	4.38937e-05	4.39562e-05	4.40245e-05	4.41005e-05	4.41855e-05	4.42799e-05	4.43837e-05	4.44964e-05	4.46169e-05	4.47437e-05	4.48747e-05	4.50074e-05	4.51389e-05	4.52656e-05	4.53838e-05	4.5489e-05	4.55767e-05	4.56416e-05	4.56784e-05	4.56817e-05	4.56456e-05	4.55648e-05
ADP_m	0.005293	0.00500112	0.00501717	0.00503992	0.00506581	0.00509344	0.00512239	0.00515243	0.00518339	0.00521512	0.00524753	0.00528053	0.00531406	0.00534803	0.00538236	0.00541698	0.0054518	0.00548671	0.00552162	0.00555642	0.00559101	0.00562529	0.00565915	0.00569251	0.00572526	0.00575733	0.00578863	0.00581911	0.00584869	0.00587732	0.00590496	0.00593158	0.00595715	0.00598165	0.00600506	0.00602738	0.00604861	0.00606876	0.00608783	0.00610583	0.0061228	0.00613874	0.00615368	0.00616765	0.00618066	0.00619275	0.00620394	0.00621427	0.00622375
ATP_m	0.00213007	0.00242195	0.0024059	0.00238315	0.00235726	0.00232963	0.00230069	0.00227064	0.00223968	0.00220795	0.00217554	0.00214254	0.00210901	0.00207504	0.00204071	0.00200609	0.00197127	0.00193636	0.00190145	0.00186665	0.00183206	0.00179778	0.00176392	0.00173056	0.00169781	0.00166574	0.00163444	0.00160396	0.00157438	0.00154575	0.00151811	0.00149149	0.00146592	0.00144142	0.00141801	0.00139569	0.00137446	0.00135431	0.00133525	0.00131724	0.00130027	0.00128433	0.00126939	0.00125543	0.00124241	0.00123032	0.00121913	0.0012088	0.00119932
Q	0.000807769	0.000919836	0.00097443	0.00101024	0.00103798	0.00106081	0.00107976	0.00109546	0.00110845	0.00111918	0.00112804	0.00113533	0.00114127	0.00114608	0.00114989	0.00115286	0.0011551	0.0011567	0.00115776	0.00115837	0.0011586	0.00115854	0.00115825	0.00115779	0.00115722	0.0011566	0.00115598	0.00115539	0.00115487	0.00115446	0.00115419	0.00115408	0.00115415	0.00115441	0.00115488	0.00115556	0.00115647	0.0011576	0.00115896	0.00116053	0.00116232	0.00116432	0.00116651	0.00116889	0.00117144	0.00117415	0.00117701	0.00118001	0.00118311
H_m	0.17881	0.189214	0.194999	0.199653	0.203528	0.206802	0.209571	0.211905	0.213866	0.215504	0.216864	0.217984	0.218895	0.219624	0.220196	0.220632	0.22095	0.221168	0.221302	0.221365	0.221371	0.221332	0.221259	0.221161	0.221048	0.220929	0.220809	0.220696	0.220596	0.220513	0.220452	0.220416	0.220409	0.220432	0.220487	0.220576	0.220699	0.220858	0.221052	0.22128	0.221542	0.221837	0.222164	0.222522	0.222908	0.223321	0.223759	0.22422	0.224703
QH2	0.000991124	0.000879057	0.000824463	0.000788651	0.000760911	0.000738081	0.000719134	0.000703436	0.000690446	0.000679709	0.00067085	0.000663567	0.00065762	0.000652817	0.000648998	0.00064603	0.000643797	0.000642197	0.000641135	0.000640527	0.000640291	0.000640353	0.000640646	0.000641104	0.00064167	0.00064229	0.000642916	0.000643506	0.000644022	0.00064443	0.000644703	0.000644815	0.000644748	0.000644485	0.000644014	0.000643328	0.00064242	0.000641289	0.000639934	0.00063836	0.000636572	0.000634577	0.000632384	0.000630005	0.000627452	0.000624738	0.000621878	0.000618887	0.000615781
O2	3.55265e-05	3.55265e-05	3.55265e-05	3.55265e-05	3.55265e-05	3.55265e-05	3.55265e-05	3.55265e-05	3.55265e-05	3.55265e-05	3.55265e-05	3.55265e-05	3.55265e-05	3.55265e-05	3.55265e-05	3.55265e-05	3.55265e-05	3.55265e-05	3.55265e-05	3.55265e-05	3.55265e-05	3.55265e-05	3.55265e-05	3.55265e-05	3.55265e-05	3.55265e-05	3.55265e-05	3.55265e-05	3.55265e-05	3.55265e-05	3.55265e-05	3.55265e-05	3.55265e-05	3.55265e-05	3.55265e-05	3.55265e-05	3.55265e-05	3.55265e-05	3.55265e-05	3.55265e-05	3.55265e-05	3.55265e-05	3.55265e-05	3.55265e-05	3.55265e-05	3.55265e-05	3.55265e-05	3.55265e-05	3.55265e-05
G3P	0.000229144	0.000238936	0.000258696	0.00027631	0.00029173	0.000305589	0.000318262	0.000329908	0.000340546	0.000350133	0.00035862	0.000365993	0.00037228	0.000377551	0.000381902	0.000385446	0.0003883	0.000390577	0.000392378	0.000393797	0.00039491	0.000395786	0.00039648	0.000397041	0.000397506	0.00039791	0.000398279	0.000398639	0.000399009	0.000399406	0.000399846	0.000400342	0.000400905	0.000401546	0.000402273	0.000403093	0.000404013	0.000405037	0.000406169	0.000407413	0.00040877	0.000410241	0.000411827	0.000413528	0.000415342	0.000417269	0.000419306	0.000421452	0.000423704
PCr	0.0210835	0.0206148	0.0202508	0.0199238	0.0196275	0.019358	0.0191121	0.018887	0.0186798	0.0184882	0.0183098	0.0181428	0.0179853	0.0178358	0.0176931	0.0175558	0.0174231	0.0172941	0.0171679	0.0170441	0.016922	0.0168012	0.0166814	0.0165623	0.0164437	0.0163254	0.0162074	0.0160896	0.0159719	0.0158544	0.0157372	0.0156203	0.0155039	0.015388	0.0152729	0.0151586	0.0150453	0.0149332	0.0148224	0.0147131	0.0146056	0.0144998	0.0143961	0.0142945	0.0141953	0.0140986	0.0140044	0.013913	0.0138244
Cr	0.00454327	0.00501194	0.00537598	0.00570301	0.00599931	0.00626882	0.00651468	0.00673982	0.00694696	0.00713859	0.00731695	0.007484	0.0076415	0.00779095	0.00793372	0.00807095	0.00820365	0.00833271	0.00845884	0.0085827	0.00870479	0.00882556	0.00894536	0.00906446	0.00918307	0.00930135	0.00941938	0.00953723	0.00965491	0.00977238	0.00988959	0.0100065	0.0101229	0.0102387	0.0103539	0.0104682	0.0105815	0.0106936	0.0108044	0.0109137	0.0110212	0.011127	0.0112307	0.0113322	0.0114315	0.0115282	0.0116224	0.0117138	0.0118024
AMP	8.79795e-07	2.09116e-06	1.87162e-06	1.6188e-06	1.4589e-06	1.38405e-06	1.35031e-06	1.33272e-06	1.32213e-06	1.31515e-06	1.31029e-06	1.30682e-06	1.30432e-06	1.30254e-06	1.30131e-06	1.30049e-06	1.30001e-06	1.29977e-06	1.29973e-06	1.29982e-06	1.30001e-06	1.30029e-06	1.30061e-06	1.30099e-06	1.30142e-06	1.30191e-06	1.30245e-06	1.30308e-06	1.30381e-06	1.30465e-06	1.30564e-06	1.30679e-06	1.30811e-06	1.30964e-06	1.31138e-06	1.31335e-06	1.31556e-06	1.31802e-06	1.32072e-06	1.32367e-06	1.32686e-06	1.33029e-06	1.33392e-06	1.33774e-06	1.34172e-06	1.34583e-06	1.35002e-06	1.35427e-06	1.35851e-06
GLC_e	0.005	0.005	0.005	0.005	0.005	0.005	0.005	0.005	0.005	0.005	0.005	0.005	0.005	0.005	0.005	0.005	0.005	0.005	0.005	0.005	0.005	0.005	0.005	0.005	0.005	0.005	0.005	0.005	0.005	0.005	0.005	0.005	0.005	0.005	0.005	0.005	0.005	0.005	0.005	0.005	0.005	0.005	0.005	0.005	0.005	0.005	0.005	0.005	0.005
C16_e	0.0005	0.0005	0.0005	0.0005	0.0005	0.0005	0.0005	0.0005	0.0005	0.0005	0.0005	0.0005	0.0005	0.0005	0.0005	0.0005	0.0005	0.0005	0.0005	0.0005	0.0005	0.0005	0.0005	0.0005	0.0005	0.0005	0.0005	0.0005	0.0005	0.0005	0.0005	0.0005	0.0005	0.0005	0.0005	0.0005	0.0005	0.0005	0.0005	0.0005	0.0005	0.0005	0.0005	0.0005	0.0005	0.0005	0.0005	0.0005	0.0005
C16_c	1.04412e-05	2.07949e-05	3.06765e-05	4.30704e-05	5.71073e-05	7.15029e-05	8.55114e-05	9.88576e-05	0.000111465	0.000123326	0.00013446	0.000144899	0.000154676	0.000163828	0.000172392	0.000180403	0.000187896	0.000194904	0.00020146	0.000207594	0.000213336	0.000218712	0.000223749	0.000228472	0.000232904	0.000237066	0.000240977	0.000244657	0.000248122	0.000251388	0.000254469	0.000257378	0.000260127	0.000262727	0.000265186	0.000267516	0.000269722	0.000271813	0.000273795	0.000275674	0.000277456	0.000279146	0.000280749	0.000282268	0.000283709	0.000285076	0.000286373	0.000287603	0.000288772
CARN_m	0.0006	0.000191663	0.000140022	0.00013355	0.000132093	0.00013208	0.000132705	0.000133583	0.000134493	0.000135309	0.00013596	0.000136415	0.000136668	0.000136726	0.000136607	0.00013633	0.000135917	0.000135393	0.00013478	0.000134102	0.000133379	0.000132632	0.000131878	0.000131132	0.000130408	0.000129716	0.000129064	0.000128459	0.000127907	0.000127409	0.000126968	0.000126584	0.000126255	0.000125981	0.000125758	0.00012558	0.000125445	0.000125345	0.000125274	0.000125224	0.000125187	0.000125153	0.000125112	0.000125054	0.000124967	0.000124841	0.000124663	0.000124421	0.000124103
ACCARN_m	1e-12	0.000332486	0.000374395	0.000367224	0.000355932	0.000345372	0.000336387	0.00032897	0.000322819	0.000317591	0.000313012	0.000308901	0.000305168	0.000301783	0.000298752	0.000296097	0.000293835	0.000291975	0.000290511	0.00028942	0.000288671	0.000288221	0.000288024	0.00028803	0.000288192	0.000288462	0.000288799	0.000289165	0.000289526	0.000289856	0.000290131	0.000290334	0.000290453	0.000290479	0.000290407	0.000290237	0.000289973	0.000289621	0.000289191	0.000288696	0.000288151	0.000287576	0.000286993	0.000286424	0.000285896	0.000285436	0.000285075	0.000284844	0.000284773
COA	4.8645e-05	3.21001e-05	1.9255e-05	1.18265e-05	8.04066e-06	6.08946e-06	4.95844e-06	4.2228e-06	3.7057e-06	3.32277e-06	3.02833e-06	2.79537e-06	2.60686e-06	2.4515e-06	2.32149e-06	2.21128e-06	2.11677e-06	2.0349e-06	1.96334e-06	1.90026e-06	1.84422e-06	1.7941e-06	1.74897e-06	1.7081e-06	1.67088e-06	1.63682e-06	1.60551e-06	1.57663e-06	1.54989e-06	1.52506e-06	1.50195e-06	1.48041e-06	1.46029e-06	1.44147e-06	1.42387e-06	1.40738e-06	1.39195e-06	1.37749e-06	1.36395e-06	1.35127e-06	1.3394e-06	1.32828e-06	1.31786e-06	1.3081e-06	1.29893e-06	1.29031e-06	1.28217e-06	1.27445e-06	1.2671e-06
C16_COA	2.99299e-05	4.64747e-05	5.93198e-05	6.67484e-05	7.05342e-05	7.24854e-05	7.36164e-05	7.4352e-05	7.48691e-05	7.52521e-05	7.55465e-05	7.57795e-05	7.5968e-05	7.61233e-05	7.62533e-05	7.63635e-05	7.64581e-05	7.65399e-05	7.66115e-05	7.66746e-05	7.67306e-05	7.67807e-05	7.68259e-05	7.68667e-05	7.69039e-05	7.6938e-05	7.69693e-05	7.69982e-05	7.70249e-05	7.70498e-05	7.70729e-05	7.70944e-05	7.71145e-05	7.71334e-05	7.7151e-05	7.71674e-05	7.71829e-05	7.71973e-05	7.72109e-05	7.72236e-05	7.72354e-05	7.72465e-05	7.7257e-05	7.72667e-05	7.72759e-05	7.72845e-05	7.72927e-05	7.73004e-05	7.73077e-05
CARN	0.0006	0.000627153	0.00062026	0.00061166	0.000603978	0.000597292	0.0005915	0.000586471	0.000582083	0.000578231	0.000574827	0.000571801	0.000569091	0.000566644	0.000564413	0.000562356	0.000560435	0.000558613	0.00055686	0.000555151	0.000553463	0.000551779	0.000550086	0.000548377	0.000546646	0.000544892	0.000543117	0.000541326	0.000539524	0.000537717	0.000535916	0.000534127	0.000532361	0.000530626	0.00052893	0.000527281	0.000525687	0.000524152	0.000522682	0.000521279	0.000519945	0.000518679	0.000517479	0.000516341	0.000515259	0.000514225	0.000513228	0.000512256	0.000511295
C16_CARN	2e-06	1.87113e-06	3.4549e-06	4.21018e-06	4.55168e-06	4.6961e-06	4.7422e-06	4.74242e-06	4.72467e-06	4.70399e-06	4.68812e-06	4.68052e-06	4.68215e-06	4.69268e-06	4.71114e-06	4.73631e-06	4.76694e-06	4.80183e-06	4.83989e-06	4.88014e-06	4.9217e-06	4.96382e-06	5.00587e-06	5.04731e-06	5.08768e-06	5.12664e-06	5.16389e-06	5.19921e-06	5.23246e-06	5.26351e-06	5.29231e-06	5.31884e-06	5.3431e-06	5.36514e-06	5.38504e-06	5.40289e-06	5.41882e-06	5.43295e-06	5.44545e-06	5.45649e-06	5.46625e-06	5.47491e-06	5.48266e-06	5.4897e-06	5.49621e-06	5.50237e-06	5.50835e-06	5.51429e-06	5.52034e-06
C16_CARN_m	1e-06	3.40094e-07	4.49463e-07	5.26502e-07	5.71928e-07	5.99016e-07	6.15604e-07	6.26478e-07	6.34468e-07	6.41235e-07	6.47699e-07	6.54303e-07	6.61197e-07	6.68368e-07	6.75733e-07	6.83185e-07	6.90628e-07	6.97989e-07	7.0522e-07	7.12299e-07	7.19225e-07	7.26008e-07	7.3267e-07	7.39239e-07	7.4574e-07	7.52201e-07	7.58643e-07	7.65083e-07	7.71532e-07	7.77994e-07	7.84468e-07	7.90945e-07	7.97409e-07	8.03841e-07	8.10214e-07	8.16497e-07	8.22654e-07	8.28645e-07	8.34425e-07	8.39946e-07	8.45155e-07	8.49997e-07	8.54414e-07	8.58345e-07	8.61725e-07	8.64489e-07	8.66571e-07	8.67904e-07	8.68423e-07
C14_CARN	5e-07	5.25893e-07	5.51331e-07	5.75385e-07	6.01075e-07	6.2889e-07	6.58822e-07	6.90687e-07	7.24211e-07	7.59078e-07	7.94967e-07	8.31579e-07	8.68647e-07	9.05944e-07	9.43284e-07	9.80518e-07	1.01753e-06	1.05424e-06	1.09058e-06	1.1265e-06	1.16199e-06	1.19704e-06	1.23164e-06	1.2658e-06	1.29955e-06	1.3329e-06	1.36589e-06	1.39854e-06	1.43089e-06	1.46297e-06	1.49482e-06	1.52647e-06	1.55797e-06	1.58933e-06	1.6206e-06	1.65181e-06	1.68298e-06	1.71414e-06	1.74531e-06	1.77651e-06	1.80776e-06	1.83907e-06	1.87045e-06	1.90189e-06	1.93339e-06	1.96495e-06	1.99653e-06	2.02813e-06	2.05972e-06
C14_CARN_m	2.5e-07	9.7657e-07	8.07142e-07	8.44673e-07	9.19314e-07	1.00015e-06	1.0789e-06	1.15122e-06	1.21471e-06	1.26835e-06	1.31208e-06	1.34653e-06	1.37272e-06	1.39181e-06	1.40498e-06	1.41335e-06	1.41793e-06	1.4196e-06	1.41913e-06	1.41719e-06	1.41435e-06	1.41108e-06	1.40779e-06	1.4048e-06	1.40238e-06	1.40075e-06	1.40005e-06	1.40042e-06	1.40194e-06	1.40466e-06	1.40861e-06	1.4138e-06	1.42019e-06	1.42775e-06	1.43643e-06	1.44613e-06	1.45677e-06	1.46823e-06	1.48038e-06	1.49307e-06	1.50614e-06	1.51939e-06	1.53264e-06	1.54565e-06	1.5582e-06	1.57004e-06	1.58091e-06	1.59055e-06	1.5987e-06
C12_CARN	0.000216246	0.000215907	0.000215772	0.000215664	0.000215563	0.000215468	0.000215375	0.000215285	0.000215198	0.000215113	0.000215031	0.000214951	0.000214874	0.0002148	0.000214728	0.00021466	0.000214594	0.000214531	0.000214472	0.000214415	0.00021436	0.000214309	0.00021426	0.000214214	0.000214169	0.000214128	0.000214088	0.00021405	0.000214014	0.000213979	0.000213946	0.000213914	0.000213884	0.000213855	0.000213827	0.0002138	0.000213773	0.000213748	0.000213723	0.000213699	0.000213676	0.000213653	0.000213631	0.000213609	0.000213588	0.000213568	0.000213549	0.00021353	0.000213512
C12_CARN_m	4.22912e-06	9.30515e-06	1.13322e-05	1.2951e-05	1.44529e-05	1.58853e-05	1.7267e-05	1.8607e-05	1.99093e-05	2.11749e-05	2.24033e-05	2.35931e-05	2.47429e-05	2.58511e-05	2.69167e-05	2.79386e-05	2.89165e-05	2.98504e-05	3.07405e-05	3.15876e-05	3.23927e-05	3.31573e-05	3.38829e-05	3.45714e-05	3.52247e-05	3.5845e-05	3.64344e-05	3.69949e-05	3.75288e-05	3.80381e-05	3.85248e-05	3.89907e-05	3.94378e-05	3.98675e-05	4.02815e-05	4.0681e-05	4.10673e-05	4.14415e-05	4.18043e-05	4.21566e-05	4.24987e-05	4.28312e-05	4.31542e-05	4.34677e-05	4.37716e-05	4.40657e-05	4.43495e-05	4.46223e-05	4.48836e-05
C10_CARN	0.000137662	0.000135688	0.000135617	0.000135683	0.000135727	0.000135746	0.000135746	0.000135733	0.000135713	0.00013569	0.000135667	0.000135644	0.000135625	0.000135608	0.000135595	0.000135585	0.000135579	0.000135575	0.000135573	0.000135574	0.000135576	0.000135579	0.000135584	0.000135588	0.000135593	0.000135598	0.000135602	0.000135606	0.000135609	0.000135612	0.000135614	0.000135615	0.000135615	0.000135614	0.000135612	0.00013561	0.000135607	0.000135604	0.000135599	0.000135595	0.000135591	0.000135586	0.000135581	0.000135577	0.000135573	0.000135569	0.000135566	0.000135564	0.000135563
C10_CARN_m	1.5291e-06	3.11364e-05	3.21923e-05	3.12062e-05	3.05314e-05	3.02434e-05	3.02444e-05	3.04335e-05	3.07302e-05	3.10747e-05	3.14254e-05	3.17546e-05	3.20458e-05	3.229e-05	3.24841e-05	3.26286e-05	3.27265e-05	3.27824e-05	3.2802e-05	3.27913e-05	3.27566e-05	3.27039e-05	3.26389e-05	3.25668e-05	3.24923e-05	3.24192e-05	3.23509e-05	3.22901e-05	3.22388e-05	3.21985e-05	3.21702e-05	3.21545e-05	3.21514e-05	3.21609e-05	3.21823e-05	3.22148e-05	3.22573e-05	3.23084e-05	3.23667e-05	3.24304e-05	3.24975e-05	3.25661e-05	3.26339e-05	3.26986e-05	3.27579e-05	3.28092e-05	3.28501e-05	3.28782e-05	3.2891e-05
C8_CARN	3e-07	3.04349e-07	3.09011e-07	3.11763e-07	3.14343e-07	3.17021e-07	3.19902e-07	3.23049e-07	3.2649e-07	3.30231e-07	3.34259e-07	3.38548e-07	3.43064e-07	3.47771e-07	3.5263e-07	3.57603e-07	3.62657e-07	3.6776e-07	3.72882e-07	3.78e-07	3.83092e-07	3.88143e-07	3.93138e-07	3.98067e-07	4.02924e-07	4.07704e-07	4.12405e-07	4.17027e-07	4.21572e-07	4.26043e-07	4.30443e-07	4.34777e-07	4.39053e-07	4.43274e-07	4.47448e-07	4.51581e-07	4.5568e-07	4.5975e-07	4.638e-07	4.67833e-07	4.71857e-07	4.75876e-07	4.79894e-07	4.83918e-07	4.87948e-07	4.91989e-07	4.96043e-07	5.0011e-07	5.04191e-07
C8_CARN_m	2e-07	1.10248e-07	7.70044e-08	7.4189e-08	7.49878e-08	7.68015e-08	7.91221e-08	8.16969e-08	8.43608e-08	8.69991e-08	8.95342e-08	9.19174e-08	9.4122e-08	9.61365e-08	9.79603e-08	9.96003e-08	1.01069e-07	1.02381e-07	1.03557e-07	1.04616e-07	1.0558e-07	1.06468e-07	1.073e-07	1.08096e-07	1.0887e-07	1.09639e-07	1.10414e-07	1.11206e-07	1.12024e-07	1.12874e-07	1.13762e-07	1.14692e-07	1.15664e-07	1.16679e-07	1.17738e-07	1.18837e-07	1.19973e-07	1.21143e-07	1.2234e-07	1.23559e-07	1.24791e-07	1.26028e-07	1.2726e-07	1.28478e-07	1.2967e-07	1.30825e-07	1.3193e-07	1.32972e-07	1.3394e-07
C6_CARN	0.000499927	0.000481689	0.00047487	0.000469255	0.000463933	0.000458758	0.000453668	0.000448634	0.000443645	0.000438699	0.000433803	0.000428964	0.000424191	0.00041949	0.000414869	0.000410331	0.000405878	0.000401512	0.000397234	0.000393041	0.000388934	0.000384909	0.000380963	0.000377095	0.000373301	0.000369578	0.000365922	0.000362331	0.000358801	0.000355329	0.000351913	0.00034855	0.000345237	0.000341973	0.000338754	0.000335579	0.000332446	0.000329354	0.000326301	0.000323286	0.000320308	0.000317366	0.000314461	0.00031159	0.000308755	0.000305956	0.000303192	0.000300464	0.000297773
C6_CARN_m	8.26351e-06	4.14104e-05	3.56558e-05	3.54845e-05	3.60925e-05	3.67224e-05	3.72722e-05	3.77352e-05	3.81231e-05	3.84467e-05	3.87123e-05	3.89212e-05	3.90727e-05	3.9165e-05	3.91974e-05	3.91708e-05	3.90881e-05	3.89542e-05	3.87756e-05	3.85599e-05	3.83149e-05	3.80487e-05	3.77689e-05	3.74823e-05	3.7195e-05	3.6912e-05	3.66374e-05	3.63743e-05	3.6125e-05	3.58909e-05	3.56728e-05	3.54709e-05	3.52847e-05	3.51134e-05	3.49557e-05	3.48099e-05	3.46741e-05	3.45461e-05	3.44234e-05	3.43034e-05	3.41833e-05	3.40601e-05	3.39308e-05	3.37921e-05	3.36408e-05	3.34739e-05	3.3288e-05	3.30802e-05	3.28476e-05
C4_CARN	1e-05	9.9954e-06	1.00231e-05	1.0082e-05	1.01687e-05	1.02773e-05	1.04017e-05	1.05369e-05	1.06793e-05	1.08267e-05	1.09779e-05	1.11324e-05	1.12901e-05	1.1451e-05	1.16151e-05	1.17824e-05	1.19528e-05	1.21259e-05	1.23015e-05	1.24791e-05	1.26582e-05	1.28386e-05	1.30197e-05	1.32012e-05	1.33827e-05	1.3564e-05	1.37449e-05	1.39252e-05	1.41047e-05	1.42834e-05	1.44613e-05	1.46383e-05	1.48145e-05	1.49899e-05	1.51646e-05	1.53387e-05	1.55123e-05	1.56855e-05	1.58585e-05	1.60313e-05	1.6204e-05	1.63768e-05	1.65497e-05	1.67229e-05	1.68963e-05	1.70701e-05	1.72442e-05	1.74186e-05	1.75933e-05
C4_CARN_m	1e-12	8.04456e-06	2.05407e-05	3.36112e-05	4.48037e-05	5.34926e-05	5.9822e-05	6.42837e-05	6.74632e-05	6.98787e-05	7.19104e-05	7.37944e-05	7.56469e-05	7.75e-05	7.93353e-05	8.11106e-05	8.27781e-05	8.42963e-05	8.56349e-05	8.67771e-05	8.77186e-05	8.84653e-05	8.90314e-05	8.94363e-05	8.97027e-05	8.98548e-05	8.99167e-05	8.99116e-05	8.98609e-05	8.97842e-05	8.96983e-05	8.96182e-05	8.9556e-05	8.95218e-05	8.95235e-05	8.95667e-05	8.96554e-05	8.97916e-05	8.99753e-05	9.02052e-05	9.04783e-05	9.079e-05	9.11342e-05	9.15034e-05	9.18888e-05	9.22803e-05	9.26665e-05	9.3035e-05	9.33724e-05
ACCARN	0.000585983	0.000579484	0.00059176	0.000605177	0.000617781	0.000629435	0.000640206	0.000650201	0.000659525	0.000668265	0.000676495	0.000684275	0.000691654	0.000698678	0.00070539	0.000711829	0.000718033	0.000724037	0.000729874	0.000735574	0.00074116	0.000746655	0.000752075	0.000757432	0.000762736	0.000767992	0.000773202	0.000778366	0.000783482	0.000788545	0.000793551	0.000798494	0.000803367	0.000808164	0.000812878	0.000817504	0.000822035	0.000826468	0.0008308	0.000835027	0.00083915	0.000843168	0.000847085	0.000850903	0.000854629	0.000858271	0.000861838	0.000865343	0.000868797
C16_COA_m	4.39032e-06	3.34016e-06	3.14437e-06	3.07239e-06	3.01069e-06	2.94913e-06	2.88864e-06	2.83038e-06	2.77496e-06	2.72297e-06	2.67499e-06	2.63158e-06	2.59318e-06	2.56004e-06	2.53226e-06	2.50975e-06	2.49232e-06	2.47967e-06	2.47142e-06	2.46716e-06	2.46644e-06	2.46881e-06	2.47381e-06	2.48099e-06	2.48992e-06	2.50017e-06	2.51134e-06	2.52305e-06	2.53495e-06	2.5467e-06	2.55799e-06	2.56855e-06	2.57811e-06	2.58644e-06	2.59335e-06	2.59866e-06	2.60221e-06	2.6039e-06	2.60362e-06	2.6013e-06	2.5969e-06	2.5904e-06	2.58179e-06	2.5711e-06	2.55835e-06	2.54361e-06	2.52692e-06	2.50836e-06	2.48802e-06
C14_COA_m	6.99088e-06	1.51268e-05	1.32888e-05	1.35813e-05	1.42233e-05	1.49328e-05	1.56104e-05	1.6196e-05	1.66572e-05	1.69835e-05	1.71815e-05	1.72679e-05	1.72649e-05	1.71947e-05	1.70778e-05	1.69311e-05	1.67679e-05	1.6598e-05	1.64286e-05	1.62645e-05	1.61087e-05	1.59632e-05	1.5829e-05	1.57064e-05	1.55954e-05	1.54959e-05	1.54074e-05	1.53293e-05	1.52613e-05	1.52027e-05	1.5153e-05	1.51117e-05	1.50784e-05	1.50525e-05	1.50335e-05	1.5021e-05	1.50144e-05	1.50134e-05	1.50175e-05	1.5026e-05	1.50387e-05	1.50548e-05	1.50741e-05	1.50958e-05	1.51197e-05	1.5145e-05	1.51714e-05	1.51983e-05	1.52252e-05
C12_COA_m	2.55978e-06	3.72956e-06	3.38717e-06	3.34174e-06	3.34599e-06	3.37562e-06	3.42196e-06	3.47675e-06	3.53245e-06	3.58295e-06	3.62404e-06	3.65352e-06	3.67086e-06	3.67682e-06	3.67291e-06	3.661e-06	3.64303e-06	3.6208e-06	3.59587e-06	3.56957e-06	3.54292e-06	3.51673e-06	3.49161e-06	3.46797e-06	3.4461e-06	3.42618e-06	3.4083e-06	3.39251e-06	3.37878e-06	3.36707e-06	3.3573e-06	3.34939e-06	3.34323e-06	3.33871e-06	3.33573e-06	3.33415e-06	3.33385e-06	3.33472e-06	3.33662e-06	3.33944e-06	3.34305e-06	3.34733e-06	3.35215e-06	3.35739e-06	3.36294e-06	3.36868e-06	3.3745e-06	3.38028e-06	3.38591e-06
C10_COA_m	2.38747e-05	2.9442e-05	2.78753e-05	2.94295e-05	3.14479e-05	3.34425e-05	3.53314e-05	3.70604e-05	3.85912e-05	3.99014e-05	4.09829e-05	4.1838e-05	4.24774e-05	4.29178e-05	4.31796e-05	4.32856e-05	4.32593e-05	4.31238e-05	4.29012e-05	4.26118e-05	4.22736e-05	4.19026e-05	4.15126e-05	4.11149e-05	4.07193e-05	4.03336e-05	3.99643e-05	3.96164e-05	3.92939e-05	3.89998e-05	3.87363e-05	3.8505e-05	3.83071e-05	3.8143e-05	3.80129e-05	3.79167e-05	3.7854e-05	3.78241e-05	3.7826e-05	3.78588e-05	3.7921e-05	3.80114e-05	3.81284e-05	3.82704e-05	3.84355e-05	3.8622e-05	3.8828e-05	3.90514e-05	3.92902e-05
C8_COA_m	2.18487e-06	2.03792e-06	1.7603e-06	1.69555e-06	1.69512e-06	1.73175e-06	1.79154e-06	1.86358e-06	1.93936e-06	2.01286e-06	2.08022e-06	2.1394e-06	2.18962e-06	2.23092e-06	2.26378e-06	2.28894e-06	2.30719e-06	2.31936e-06	2.32623e-06	2.32859e-06	2.32713e-06	2.32254e-06	2.31542e-06	2.30635e-06	2.29583e-06	2.28434e-06	2.27227e-06	2.25999e-06	2.24781e-06	2.236e-06	2.22478e-06	2.21435e-06	2.20485e-06	2.19641e-06	2.18914e-06	2.18311e-06	2.17836e-06	2.17494e-06	2.17287e-06	2.17214e-06	2.17275e-06	2.17467e-06	2.17789e-06	2.18236e-06	2.18803e-06	2.19485e-06	2.20275e-06	2.21168e-06	2.22156e-06
C6_COA_m	3.30972e-06	1.97324e-05	1.41017e-05	1.26843e-05	1.19609e-05	1.15728e-05	1.14229e-05	1.14417e-05	1.15699e-05	1.17583e-05	1.19687e-05	1.2174e-05	1.23573e-05	1.25093e-05	1.26265e-05	1.27088e-05	1.27579e-05	1.27768e-05	1.2769e-05	1.2738e-05	1.26872e-05	1.26201e-05	1.25398e-05	1.24492e-05	1.23511e-05	1.22479e-05	1.21419e-05	1.2035e-05	1.1929e-05	1.18255e-05	1.17257e-05	1.16308e-05	1.15417e-05	1.14591e-05	1.13837e-05	1.13159e-05	1.1256e-05	1.12044e-05	1.1161e-05	1.1126e-05	1.10993e-05	1.10808e-05	1.10704e-05	1.10677e-05	1.10727e-05	1.10849e-05	1.11041e-05	1.11298e-05	1.11617e-05
C4_COA_m	2.12088e-06	0.000153206	0.000361961	0.000534136	0.000658724	0.000741866	0.000793277	0.000822788	0.000838764	0.000847476	0.000853086	0.000857992	0.000863298	0.000869277	0.00087574	0.000882299	0.000888528	0.000894054	0.000898591	0.000901949	0.000904029	0.000904805	0.000904312	0.000902628	0.000899861	0.000896141	0.000891607	0.000886405	0.000880678	0.000874567	0.000868203	0.000861709	0.000855199	0.000848772	0.000842521	0.000836522	0.000830846	0.00082555	0.000820683	0.000816284	0.000812386	0.000809012	0.000806181	0.000803903	0.000802185	0.000801028	0.000800428	0.000800378	0.000800867
C16_ENCOA_m	0.000816468	0.000797212	0.000802187	0.00082357	0.000847889	0.000869636	0.000886791	0.000898993	0.000906671	0.000910605	0.000911693	0.000910806	0.000908707	0.000906021	0.00090323	0.000900685	0.000898628	0.000897212	0.000896523	0.000896597	0.000897432	0.000899	0.000901255	0.000904137	0.000907579	0.00091151	0.000915855	0.000920538	0.000925486	0.000930624	0.00093588	0.000941186	0.000946473	0.000951679	0.000956742	0.000961605	0.000966214	0.000970518	0.00097447	0.000978026	0.000981148	0.000983798	0.000985943	0.000987555	0.000988607	0.000989075	0.00098894	0.000988183	0.000986788
C14_ENCOA_m	0.000473497	0.000470299	0.00045903	0.000454277	0.000453825	0.000456456	0.000461313	0.000467448	0.000473964	0.000480131	0.000485446	0.000489638	0.00049263	0.000494489	0.00049537	0.000495468	0.000494988	0.000494122	0.000493039	0.000491878	0.000490751	0.00048974	0.000488906	0.000488291	0.000487919	0.000487802	0.000487942	0.000488334	0.000488966	0.000489822	0.000490885	0.000492132	0.000493542	0.000495092	0.000496758	0.000498515	0.000500339	0.000502206	0.000504092	0.000505973	0.000507825	0.000509626	0.000511354	0.000512986	0.000514501	0.00051588	0.000517101	0.000518146	0.000518998
C12_ENCOA_m	0.000316349	0.000350202	0.00037024	0.000387375	0.000401596	0.00041346	0.000423578	0.000432443	0.000440401	0.000447649	0.00045426	0.000460229	0.000465518	0.00047009	0.000473933	0.000477064	0.000479532	0.00048141	0.000482784	0.000483751	0.000484405	0.000484837	0.000485129	0.000485352	0.000485567	0.000485824	0.00048616	0.000486606	0.000487182	0.0004879	0.000488768	0.000489786	0.000490952	0.000492259	0.000493696	0.000495252	0.000496912	0.00049866	0.000500477	0.000502347	0.000504249	0.000506163	0.000508068	0.000509943	0.000511766	0.000513516	0.000515171	0.000516709	0.000518107
C10_ENCOA_m	0.00025077	0.000254775	0.000264567	0.00027562	0.000287987	0.0003011	0.000314397	0.000327445	0.000339942	0.000351708	0.000362648	0.000372725	0.00038193	0.000390271	0.000397761	0.000404422	0.000410285	0.000415392	0.000419792	0.000423546	0.000426721	0.000429388	0.000431619	0.000433486	0.000435058	0.000436398	0.000437565	0.00043861	0.000439579	0.000440511	0.000441438	0.000442387	0.00044338	0.000444433	0.000445558	0.000446763	0.000448052	0.000449427	0.000450886	0.000452425	0.000454039	0.000455719	0.000457454	0.000459233	0.000461043	0.000462868	0.000464693	0.000466499	0.000468269
C8_ENCOA_m	0.000286914	0.000262699	0.000235177	0.000216128	0.000203555	0.000196533	0.000194052	0.000195032	0.000198436	0.000203359	0.000209076	0.000215055	0.000220936	0.00022649	0.000231591	0.000236173	0.000240216	0.000243727	0.00024673	0.000249257	0.000251351	0.000253055	0.000254416	0.00025548	0.000256293	0.0002569	0.00025734	0.000257653	0.000257872	0.000258028	0.00025815	0.000258259	0.000258378	0.000258522	0.000258706	0.000258941	0.000259237	0.0002596	0.000260035	0.000260544	0.000261129	0.00026179	0.000262525	0.00026333	0.000264202	0.000265135	0.000266123	0.000267158	0.000268233
C6_ENCOA_m	0.000240853	0.000350441	0.000344487	0.000314907	0.000283873	0.00025672	0.000235219	0.000219473	0.000208727	0.000201895	0.000197886	0.000195761	0.0001948	0.000194488	0.000194483	0.000194572	0.000194632	0.000194596	0.000194432	0.00019413	0.00019369	0.000193119	0.000192427	0.000191624	0.000190723	0.000189736	0.000188674	0.000187548	0.000186371	0.000185154	0.000183906	0.000182638	0.00018136	0.000180081	0.00017881	0.000177555	0.000176324	0.000175124	0.000173963	0.000172847	0.000171782	0.000170774	0.000169827	0.000168946	0.000168135	0.000167397	0.000166736	0.000166155	0.000165655
C4_ENCOA_m	0.00014911	0.00010589	0.00012439	0.000154748	0.000176977	0.000190507	0.000197247	0.000199328	0.000198619	0.000196566	0.000194166	0.00019202	0.000190419	0.000189443	0.000189045	0.000189112	0.000189511	0.000190116	0.000190813	0.000191514	0.000192151	0.000192676	0.000193057	0.000193276	0.000193325	0.000193204	0.000192916	0.000192473	0.000191885	0.000191167	0.000190334	0.000189402	0.000188388	0.000187308	0.000186178	0.000185015	0.000183835	0.000182654	0.000181485	0.000180343	0.000179243	0.000178195	0.000177213	0.000176307	0.000175487	0.000174762	0.00017414	0.000173627	0.000173229
C16_HYDROXYCOA_m	0.00100923	0.000996421	0.000998569	0.00102253	0.00105159	0.00107807	0.00109905	0.00111396	0.00112327	0.00112797	0.00112915	0.00112792	0.00112523	0.00112184	0.00111836	0.00111522	0.00111271	0.00111103	0.00111029	0.00111051	0.0011117	0.00111383	0.00111682	0.0011206	0.00112509	0.0011302	0.00113583	0.00114188	0.00114826	0.00115488	0.00116164	0.00116845	0.00117524	0.00118191	0.0011884	0.00119462	0.00120052	0.00120601	0.00121106	0.00121559	0.00121957	0.00122294	0.00122566	0.00122769	0.00122902	0.00122959	0.0012294	0.00122841	0.00122661
C14_HYDROXYCOA_m	0.000508551	0.000482555	0.000477363	0.000467616	0.000459743	0.000455094	0.000453329	0.000453761	0.000455621	0.000458206	0.000460955	0.000463483	0.000465572	0.00046714	0.000468207	0.000468848	0.000469173	0.000469298	0.000469332	0.000469373	0.000469497	0.000469765	0.000470216	0.000470879	0.000471766	0.000472879	0.000474212	0.000475752	0.00047748	0.000479375	0.000481413	0.000483566	0.000485807	0.000488109	0.000490444	0.000492783	0.0004951	0.000497366	0.000499557	0.000501646	0.00050361	0.000505424	0.000507067	0.000508518	0.000509755	0.000510762	0.000511518	0.000512009	0.000512219
C12_HYDROXYCOA_m	0.00038242	0.000414118	0.000440749	0.000460795	0.00047685	0.000489829	0.000500579	0.000509824	0.000518087	0.000525682	0.000532744	0.000539281	0.000545241	0.000550554	0.000555174	0.000559087	0.000562319	0.000564926	0.00056699	0.000568604	0.000569865	0.00057087	0.000571706	0.000572452	0.000573175	0.000573929	0.000574757	0.000575692	0.000576755	0.000577962	0.000579319	0.000580826	0.000582478	0.000584267	0.00058618	0.000588202	0.000590315	0.000592499	0.000594735	0.000596999	0.000599269	0.00060152	0.000603728	0.000605869	0.000607917	0.000609846	0.000611632	0.000613248	0.000614671
C10_HYDROXYCOA_m	0.000308445	0.000308736	0.000321036	0.000333578	0.000347541	0.000362451	0.000377654	0.000392647	0.000407087	0.000420768	0.000433585	0.000445491	0.000456471	0.000466522	0.000475649	0.000483861	0.00049118	0.00049764	0.000503289	0.000508186	0.0005124	0.000516009	0.000519093	0.00052173	0.000524	0.000525976	0.000527725	0.000529307	0.000530775	0.000532176	0.000533547	0.000534921	0.000536323	0.000537772	0.000539283	0.000540866	0.000542526	0.000544265	0.000546082	0.000547972	0.000549927	0.000551939	0.000553995	0.000556082	0.000558184	0.000560283	0.00056236	0.000564395	0.000566366
C8_HYDROXYCOA_m	0.000345899	0.000297598	0.000264932	0.000239656	0.000221856	0.000210651	0.000204882	0.000203332	0.00020484	0.000208388	0.00021316	0.000218543	0.000224111	0.000229583	0.000234786	0.000239619	0.000244031	0.000248002	0.000251533	0.00025464	0.000257345	0.00025968	0.000261678	0.000263376	0.00026481	0.000266018	0.000267034	0.000267892	0.000268622	0.000269253	0.000269809	0.000270313	0.000270784	0.000271237	0.000271687	0.000272146	0.000272621	0.000273121	0.00027365	0.000274211	0.000274807	0.000275438	0.000276101	0.000276796	0.000277519	0.000278264	0.000279027	0.0002798	0.000280575
C6_HYDROXYCOA_m	0.000298306	0.00041831	0.000413338	0.000376528	0.000337779	0.000303815	0.000276799	0.000256843	0.000243021	0.000234016	0.000228508	0.000225368	0.000223724	0.000222954	0.000222642	0.000222525	0.000222444	0.000222312	0.000222082	0.000221733	0.000221257	0.000220655	0.00021993	0.000219091	0.000218144	0.0002171	0.000215967	0.000214756	0.000213476	0.000212137	0.000210751	0.000209326	0.000207874	0.000206404	0.000204927	0.000203451	0.000201986	0.000200541	0.000199125	0.000197745	0.00019641	0.000195127	0.000193902	0.000192742	0.000191653	0.00019064	0.000189708	0.00018886	0.000188101
C4_HYDROXYCOA_m	0.000150137	0.000116377	0.000133321	0.00015003	0.000159089	0.000162044	0.000160846	0.000157211	0.000152465	0.000147538	0.000143018	0.000139216	0.000136242	0.000134081	0.000132644	0.000131808	0.000131447	0.000131441	0.000131683	0.000132086	0.000132578	0.000133102	0.000133612	0.000134074	0.000134462	0.000134757	0.000134945	0.000135017	0.000134968	0.000134797	0.000134504	0.000134093	0.00013357	0.000132942	0.000132218	0.000131408	0.000130525	0.00012958	0.000128586	0.000127556	0.000126505	0.000125445	0.00012439	0.000123351	0.000122343	0.000121374	0.000120458	0.000119603	0.000118819
C16_KETOCOA_m	6.82904e-09	3.3273e-08	4.48957e-08	5.37416e-08	6.21914e-08	7.01386e-08	7.73148e-08	8.35738e-08	8.88872e-08	9.3304e-08	9.69162e-08	9.98331e-08	1.02165e-07	1.04015e-07	1.05473e-07	1.06618e-07	1.07515e-07	1.0822e-07	1.08781e-07	1.09237e-07	1.09622e-07	1.09964e-07	1.10288e-07	1.10615e-07	1.10961e-07	1.11341e-07	1.11768e-07	1.12249e-07	1.12795e-07	1.1341e-07	1.14098e-07	1.14864e-07	1.15709e-07	1.16633e-07	1.17636e-07	1.18716e-07	1.19869e-07	1.21093e-07	1.22383e-07	1.23733e-07	1.25135e-07	1.26584e-07	1.28069e-07	1.29582e-07	1.31113e-07	1.32651e-07	1.34183e-07	1.35699e-07	1.37184e-07
C14_KETOCOA_m	4.75518e-09	1.64427e-08	2.17952e-08	2.49319e-08	2.75684e-08	3.00128e-08	3.23212e-08	3.45e-08	3.65355e-08	3.8405e-08	4.0085e-08	4.15583e-08	4.28175e-08	4.38655e-08	4.4714e-08	4.53816e-08	4.5891e-08	4.6267e-08	4.65345e-08	4.67174e-08	4.68376e-08	4.69147e-08	4.69661e-08	4.70064e-08	4.7048e-08	4.71012e-08	4.71744e-08	4.72745e-08	4.74067e-08	4.75753e-08	4.77832e-08	4.80326e-08	4.83251e-08	4.86611e-08	4.90409e-08	4.9464e-08	4.99293e-08	5.04355e-08	5.09804e-08	5.15618e-08	5.21768e-08	5.2822e-08	5.34939e-08	5.41883e-08	5.49007e-08	5.56262e-08	5.63595e-08	5.70952e-08	5.78273e-08
C12_KETOCOA_m	2.95316e-09	1.29459e-08	1.88356e-08	2.30969e-08	2.69373e-08	3.04657e-08	3.36801e-08	3.65932e-08	3.92315e-08	4.16212e-08	4.37804e-08	4.5718e-08	4.74362e-08	4.89355e-08	5.02181e-08	5.12904e-08	5.2164e-08	5.28555e-08	5.33852e-08	5.3776e-08	5.40519e-08	5.42368e-08	5.43536e-08	5.44237e-08	5.44663e-08	5.44984e-08	5.45347e-08	5.45877e-08	5.46678e-08	5.47837e-08	5.49421e-08	5.51486e-08	5.54072e-08	5.57209e-08	5.60917e-08	5.65207e-08	5.70082e-08	5.75536e-08	5.81558e-08	5.8813e-08	5.95228e-08	6.02821e-08	6.10874e-08	6.19345e-08	6.28185e-08	6.37343e-08	6.46759e-08	6.56369e-08	6.66108e-08
C10_KETOCOA_m	2.17215e-09	1.03678e-08	1.4496e-08	1.76026e-08	2.06334e-08	2.36707e-08	2.66668e-08	2.95683e-08	3.23336e-08	3.49342e-08	3.73516e-08	3.95742e-08	4.15948e-08	4.34094e-08	4.50169e-08	4.64194e-08	4.76229e-08	4.86371e-08	4.94752e-08	5.01538e-08	5.06916e-08	5.11086e-08	5.14257e-08	5.16632e-08	5.18409e-08	5.1977e-08	5.20883e-08	5.219e-08	5.22952e-08	5.24154e-08	5.25606e-08	5.27388e-08	5.2957e-08	5.32206e-08	5.35339e-08	5.39003e-08	5.4322e-08	5.48006e-08	5.53366e-08	5.593e-08	5.658e-08	5.72851e-08	5.80433e-08	5.88518e-08	5.97072e-08	6.06056e-08	6.15424e-08	6.25124e-08	6.35099e-08
C8_KETOCOA_m	2.89314e-09	8.08604e-09	1.01372e-08	1.08287e-08	1.13341e-08	1.18698e-08	1.25008e-08	1.32427e-08	1.40814e-08	1.49861e-08	1.59209e-08	1.68515e-08	1.77497e-08	1.85945e-08	1.93714e-08	2.00718e-08	2.06915e-08	2.12304e-08	2.16912e-08	2.20786e-08	2.23993e-08	2.26607e-08	2.2871e-08	2.30388e-08	2.31724e-08	2.32799e-08	2.33688e-08	2.34462e-08	2.35183e-08	2.35908e-08	2.36686e-08	2.37558e-08	2.3856e-08	2.39724e-08	2.41072e-08	2.42625e-08	2.44397e-08	2.464e-08	2.4864e-08	2.51122e-08	2.53844e-08	2.56806e-08	2.59999e-08	2.63416e-08	2.67045e-08	2.70872e-08	2.74878e-08	2.79045e-08	2.83349e-08
C6_KETOCOA_m	1.03129e-10	1.23041e-09	2.66372e-09	3.42779e-09	3.83714e-09	4.02929e-09	4.09588e-09	4.10347e-09	4.09372e-09	4.08869e-09	4.09735e-09	4.12102e-09	4.15722e-09	4.20212e-09	4.25185e-09	4.30312e-09	4.35344e-09	4.40102e-09	4.4447e-09	4.48378e-09	4.5179e-09	4.54693e-09	4.57094e-09	4.59013e-09	4.60477e-09	4.61522e-09	4.6219e-09	4.62525e-09	4.62573e-09	4.62385e-09	4.6201e-09	4.61496e-09	4.60894e-09	4.6025e-09	4.59611e-09	4.59022e-09	4.58526e-09	4.58162e-09	4.5797e-09	4.57987e-09	4.58247e-09	4.58784e-09	4.59629e-09	4.60811e-09	4.62361e-09	4.64306e-09	4.66673e-09	4.69489e-09	4.72781e-09
C4_KETOCOA_m	3.90667e-10	3.3661e-09	5.60192e-09	6.11704e-09	6.36715e-09	6.5134e-09	6.57695e-09	6.57608e-09	6.5331e-09	6.47e-09	6.40467e-09	6.3494e-09	6.31114e-09	6.29244e-09	6.29284e-09	6.31e-09	6.34065e-09	6.38125e-09	6.4284e-09	6.47914e-09	6.53097e-09	6.58192e-09	6.63049e-09	6.67559e-09	6.7165e-09	6.75275e-09	6.78412e-09	6.81058e-09	6.83224e-09	6.84933e-09	6.86218e-09	6.87119e-09	6.87686e-09	6.87971e-09	6.88033e-09	6.87933e-09	6.87737e-09	6.87512e-09	6.87326e-09	6.87249e-09	6.8735e-09	6.87697e-09	6.88359e-09	6.894e-09	6.90886e-09	6.92878e-09	6.95437e-09	6.98623e-09	7.02493e-09
[truncated: 51 more columns]
