# Supplementary material for: Systems-level computational modeling demonstrates fuel selection switching in high capacity running and low capacity running rats
Source: PLoS Comput Biol. 2018 Feb 23;14(2):e1005982. doi: 10.1371/journal.pcbi.1005982 (PMC5841818; doi:10.1371/journal.pcbi.1005982)
Supplement: S4 Table — A spreadsheet containing molar (M) concentrations of all metabolites for LCR, based on the simulation shown in Fig 4 (red solid line). (XLSX) [file pcbi.1005982.s004.xlsx]

## Sheet: Sheet1
LCR Metabolite Molar
Concentrations with Time
Time (min) -->	0	0.505051	1.0101	1.51515	2.0202	2.52525	3.0303	3.53535	4.0404	4.54545	5.05051	5.55556	6.06061	6.56566	7.07071	7.57576	8.08081	8.58586	9.09091	9.59596	10.101	10.6061	11.1111	11.6162	12.1212	12.6263	13.1313	13.6364	14.1414	14.6465	15.1515	15.6566	16.1616	16.6667	17.1717	17.6768	18.1818	18.6869	19.1919	19.697	20.202	20.7071	21.2121	21.7172	22.2222	22.7273	23.2323	23.7374	24.2424
GLC	0.00203024	0.00199768	0.0019703	0.00194728	0.0019279	0.0019116	0.00189788	0.00188634	0.00187664	0.00186847	0.0018616	0.00185581	0.00185094	0.00184684	0.00184338	0.00184046	0.001838	0.00183593	0.00183418	0.0018327	0.00183145	0.00183039	0.00182949	0.00182874	0.00182809	0.00182755	0.00182708	0.00182669	0.00182635	0.00182607	0.00182582	0.00182562	0.00182544	0.00182528	0.00182515	0.00182504	0.00182494	0.00182486	0.00182479	0.00182473	0.00182467	0.00182463	0.00182459	0.00182455	0.00182452	0.00182449	0.00182447	0.00182445	0.00182443
ATP	0.00799957	0.00799703	0.00799637	0.00799615	0.00799595	0.00799566	0.00799537	0.00799515	0.00799503	0.00799498	0.007995	0.00799508	0.0079952	0.00799536	0.00799555	0.00799575	0.00799598	0.00799621	0.00799644	0.00799667	0.0079969	0.00799713	0.00799735	0.00799756	0.00799776	0.00799795	0.00799813	0.0079983	0.00799846	0.0079986	0.00799874	0.00799887	0.00799899	0.0079991	0.0079992	0.00799929	0.00799938	0.00799946	0.00799954	0.00799961	0.00799968	0.00799974	0.0079998	0.00799986	0.00799991	0.00799996	0.00800001	0.00800005	0.00800009
G6P	0.000189358	0.00018711	0.000184611	0.000182253	0.000180192	0.000178432	0.000176943	0.000175687	0.00017463	0.000173741	0.000172994	0.000172366	0.000171838	0.000171394	0.000171021	0.000170707	0.000170444	0.000170222	0.000170035	0.000169878	0.000169746	0.000169635	0.000169541	0.000169462	0.000169396	0.00016934	0.000169292	0.000169252	0.000169219	0.00016919	0.000169166	0.000169146	0.000169128	0.000169114	0.000169101	0.000169091	0.000169082	0.000169074	0.000169067	0.000169062	0.000169057	0.000169053	0.000169049	0.000169046	0.000169044	0.000169041	0.00016904	0.000169038	0.000169036
ADP	1.03845e-05	1.22891e-05	1.31955e-05	1.3911e-05	1.448e-05	1.49231e-05	1.52514e-05	1.54749e-05	1.56054e-05	1.56557e-05	1.5638e-05	1.55639e-05	1.5444e-05	1.52878e-05	1.51036e-05	1.4899e-05	1.46803e-05	1.4453e-05	1.42216e-05	1.39899e-05	1.37611e-05	1.35374e-05	1.33208e-05	1.31128e-05	1.29144e-05	1.27261e-05	1.25484e-05	1.23815e-05	1.22252e-05	1.20793e-05	1.19435e-05	1.18173e-05	1.17003e-05	1.15918e-05	1.14912e-05	1.1398e-05	1.13114e-05	1.12309e-05	1.11558e-05	1.10857e-05	1.10201e-05	1.09584e-05	1.09004e-05	1.08458e-05	1.07944e-05	1.0746e-05	1.07008e-05	1.06587e-05	1.06201e-05
F6P	9.19796e-06	1.06502e-05	1.05097e-05	1.0376e-05	1.02587e-05	1.01587e-05	1.0074e-05	1.00025e-05	9.94217e-06	9.89131e-06	9.84843e-06	9.81226e-06	9.78174e-06	9.75596e-06	9.73418e-06	9.71577e-06	9.70019e-06	9.68701e-06	9.67584e-06	9.66637e-06	9.65833e-06	9.65151e-06	9.64571e-06	9.64077e-06	9.63656e-06	9.63298e-06	9.62992e-06	9.6273e-06	9.62506e-06	9.62314e-06	9.62149e-06	9.62007e-06	9.61884e-06	9.61778e-06	9.61686e-06	9.61606e-06	9.61537e-06	9.61476e-06	9.61422e-06	9.61374e-06	9.61332e-06	9.61294e-06	9.6126e-06	9.61229e-06	9.612e-06	9.61174e-06	9.6115e-06	9.61127e-06	9.61106e-06
FDP	0.00286987	0.00300361	0.00309066	0.00315568	0.0032044	0.00323783	0.00325681	0.00326271	0.00325718	0.00324195	0.00321865	0.00318878	0.00315368	0.00311452	0.00307235	0.00302807	0.00298246	0.00293618	0.00288981	0.00284379	0.00279853	0.00275431	0.00271138	0.00266989	0.00262995	0.00259161	0.00255489	0.00251975	0.00248613	0.00245393	0.00242303	0.00239329	0.00236455	0.00233665	0.00230941	0.00228263	0.00225614	0.00222975	0.00220326	0.0021765	0.00214929	0.00212147	0.00209288	0.00206338	0.00203284	0.00200114	0.0019682	0.00193394	0.00189829
T3P1	7.7761e-05	7.63364e-05	7.60094e-05	7.58539e-05	7.55889e-05	7.51724e-05	7.46283e-05	7.39903e-05	7.32849e-05	7.25316e-05	7.17459e-05	7.09403e-05	7.01253e-05	6.93096e-05	6.85006e-05	6.77044e-05	6.69259e-05	6.61692e-05	6.54371e-05	6.47319e-05	6.40547e-05	6.34061e-05	6.27859e-05	6.21932e-05	6.16266e-05	6.10843e-05	6.05639e-05	6.00627e-05	5.95776e-05	5.91053e-05	5.86422e-05	5.81847e-05	5.7729e-05	5.72712e-05	5.68074e-05	5.63338e-05	5.58463e-05	5.53413e-05	5.48151e-05	5.42641e-05	5.36849e-05	5.30741e-05	5.24288e-05	5.17461e-05	5.10234e-05	5.02582e-05	4.94485e-05	4.85925e-05	4.76888e-05
T3P2	0.00166839	0.00166949	0.00168085	0.00169687	0.00170828	0.00171403	0.001715	0.00171219	0.00170637	0.00169814	0.00168795	0.00167619	0.00166317	0.00164919	0.00163449	0.0016193	0.00160382	0.00158822	0.00157266	0.00155725	0.0015421	0.0015273	0.0015129	0.00149894	0.00148545	0.00147244	0.0014599	0.00144781	0.00143614	0.00142483	0.00141385	0.00140314	0.00139262	0.00138223	0.00137189	0.00136154	0.00135108	0.00134045	0.00132955	0.00131832	0.00130668	0.00129454	0.00128184	0.0012685	0.00125446	0.00123965	0.00122401	0.00120749	0.00119005
PI	0.000112067	0.000337491	0.000395076	0.000444738	0.000490238	0.000533495	0.000574942	0.000614507	0.00065225	0.000688317	0.00072286	0.000756003	0.000787851	0.000818487	0.000847983	0.000876395	0.000903778	0.000930178	0.000955645	0.000980229	0.00100399	0.00102698	0.00104928	0.00107098	0.00109217	0.00111295	0.00113345	0.00115381	0.00117418	0.0011947	0.00121557	0.00123695	0.00125904	0.00128205	0.00130617	0.00133164	0.00135866	0.00138748	0.00141833	0.00145144	0.00148707	0.00152547	0.0015669	0.00161162	0.00165991	0.00171203	0.00176826	0.00182888	0.00189417
NAD	0.000184933	0.000184667	0.000184616	0.00018459	0.000184566	0.000184541	0.000184516	0.000184492	0.000184469	0.000184448	0.000184428	0.000184411	0.000184395	0.00018438	0.000184367	0.000184355	0.000184344	0.000184334	0.000184325	0.000184317	0.00018431	0.000184302	0.000184296	0.000184289	0.000184283	0.000184277	0.000184272	0.000184266	0.00018426	0.000184254	0.000184248	0.000184241	0.000184235	0.000184227	0.000184219	0.000184211	0.000184202	0.000184192	0.000184182	0.000184171	0.000184158	0.000184145	0.000184131	0.000184115	0.000184099	0.000184081	0.000184062	0.000184041	0.000184019
NADH	1.83225e-07	4.49786e-07	5.00711e-07	5.2604e-07	5.50054e-07	5.75094e-07	6.00253e-07	6.24542e-07	6.47396e-07	6.6856e-07	6.87959e-07	7.05622e-07	7.21646e-07	7.36159e-07	7.49303e-07	7.6122e-07	7.72047e-07	7.81911e-07	7.9093e-07	7.99216e-07	8.06871e-07	8.13994e-07	8.20676e-07	8.27008e-07	8.33077e-07	8.38965e-07	8.44757e-07	8.50531e-07	8.56368e-07	8.62344e-07	8.68536e-07	8.75019e-07	8.81865e-07	8.89145e-07	8.9693e-07	9.05288e-07	9.14288e-07	9.23996e-07	9.34479e-07	9.45804e-07	9.58038e-07	9.71252e-07	9.85516e-07	1.0009e-06	1.0175e-06	1.03537e-06	1.05462e-06	1.07534e-06	1.09764e-06
13DPG	2.57153e-06	1.77671e-06	1.67702e-06	1.6873e-06	1.69492e-06	1.69781e-06	1.702e-06	1.71111e-06	1.72674e-06	1.74932e-06	1.77864e-06	1.81416e-06	1.85518e-06	1.90095e-06	1.95069e-06	2.00367e-06	2.05921e-06	2.11665e-06	2.17538e-06	2.23486e-06	2.29457e-06	2.35406e-06	2.41292e-06	2.4708e-06	2.52738e-06	2.58242e-06	2.63569e-06	2.68705e-06	2.73636e-06	2.78356e-06	2.82859e-06	2.87144e-06	2.91214e-06	2.95071e-06	2.98719e-06	3.02165e-06	3.05414e-06	3.0847e-06	3.11337e-06	3.14015e-06	3.16501e-06	3.1879e-06	3.2087e-06	3.22726e-06	3.24334e-06	3.25667e-06	3.26689e-06	3.27359e-06	3.27627e-06
3PG	7.05302e-06	5.6323e-06	5.6605e-06	5.97703e-06	6.22559e-06	6.40434e-06	6.54071e-06	6.65418e-06	6.75686e-06	6.85574e-06	6.95436e-06	7.05408e-06	7.155e-06	7.25655e-06	7.3579e-06	7.45814e-06	7.55643e-06	7.65205e-06	7.74442e-06	7.83309e-06	7.91776e-06	7.99822e-06	8.07439e-06	8.14626e-06	8.21388e-06	8.27736e-06	8.33685e-06	8.39252e-06	8.44457e-06	8.49317e-06	8.53852e-06	8.58079e-06	8.62013e-06	8.65666e-06	8.69048e-06	8.72162e-06	8.75009e-06	8.77583e-06	8.79873e-06	8.81859e-06	8.83517e-06	8.8481e-06	8.85697e-06	8.86124e-06	8.86029e-06	8.85341e-06	8.83978e-06	8.81848e-06	8.78852e-06
2PG	5.43867e-07	4.34087e-07	4.36112e-07	4.60413e-07	4.79483e-07	4.93177e-07	5.03612e-07	5.1229e-07	5.20148e-07	5.27723e-07	5.35287e-07	5.42945e-07	5.50703e-07	5.58517e-07	5.66322e-07	5.74046e-07	5.81626e-07	5.89003e-07	5.96133e-07	6.0298e-07	6.09521e-07	6.15739e-07	6.21627e-07	6.27184e-07	6.32413e-07	6.37324e-07	6.41926e-07	6.46234e-07	6.50261e-07	6.54021e-07	6.5753e-07	6.608e-07	6.63842e-07	6.66667e-07	6.6928e-07	6.71686e-07	6.73884e-07	6.7587e-07	6.77636e-07	6.79166e-07	6.8044e-07	6.81433e-07	6.8211e-07	6.82432e-07	6.8235e-07	6.81809e-07	6.80747e-07	6.79092e-07	6.76768e-07
PEP	3.2567e-06	2.48358e-06	2.45601e-06	2.5703e-06	2.65652e-06	2.71312e-06	2.75291e-06	2.78509e-06	2.81524e-06	2.84643e-06	2.88007e-06	2.91659e-06	2.95579e-06	2.9972e-06	3.04019e-06	3.08417e-06	3.12852e-06	3.17274e-06	3.21637e-06	3.25906e-06	3.3005e-06	3.34046e-06	3.37878e-06	3.41534e-06	3.45005e-06	3.48288e-06	3.51381e-06	3.54286e-06	3.57005e-06	3.59542e-06	3.61901e-06	3.64086e-06	3.66102e-06	3.67952e-06	3.69638e-06	3.71163e-06	3.72525e-06	3.73722e-06	3.74748e-06	3.75596e-06	3.76255e-06	3.7671e-06	3.76943e-06	3.76932e-06	3.7665e-06	3.76066e-06	3.75145e-06	3.73848e-06	3.72132e-06
H2O	1	1	1	1	1	1	1	1	1	1	1	1	1	1	1	1	1	1	1	1	1	1	1	1	1	1	1	1	1	1	1	1	1	1	1	1	1	1	1	1	1	1	1	1	1	1	1	1	1
PYR	0.000242766	0.000218385	0.000231461	0.000255173	0.000274341	0.000288575	0.000299065	0.000306817	0.000312592	0.000316928	0.000320186	0.000322602	0.000324329	0.00032547	0.000326104	0.000326291	0.000326089	0.00032555	0.000324725	0.000323662	0.000322408	0.000321007	0.000319497	0.000317915	0.000316292	0.000314654	0.000313025	0.00031142	0.000309855	0.000308338	0.000306874	0.000305466	0.000304111	0.000302806	0.000301544	0.000300314	0.000299106	0.000297905	0.000296696	0.000295463	0.000294186	0.000292846	0.000291422	0.000289893	0.000288235	0.000286426	0.000284442	0.000282258	0.000279852
LAC	0.00533489	0.00517584	0.00508476	0.0050474	0.00505492	0.00509882	0.00517224	0.00526945	0.00538569	0.00551702	0.00566019	0.00581251	0.00597171	0.00613592	0.00630351	0.00647315	0.00664371	0.00681422	0.00698392	0.00715217	0.00731848	0.00748246	0.00764384	0.00780244	0.00795815	0.00811097	0.00826091	0.00840806	0.00855258	0.00869461	0.00883438	0.0089721	0.00910802	0.00924241	0.00937554	0.00950767	0.0096391	0.0097701	0.00990093	0.0100319	0.0101632	0.0102951	0.0104278	0.0105616	0.0106966	0.010833	0.010971	0.0111107	0.0112521
PPI	2.29839e-06	3.49231e-06	3.05909e-06	1.89375e-06	9.56486e-07	5.45792e-07	4.35008e-07	4.06968e-07	3.94566e-07	3.85889e-07	3.78798e-07	3.72614e-07	3.6702e-07	3.61843e-07	3.56982e-07	3.52372e-07	3.47972e-07	3.43753e-07	3.39695e-07	3.3578e-07	3.31999e-07	3.28339e-07	3.24794e-07	3.21356e-07	3.18017e-07	3.14771e-07	3.11614e-07	3.08539e-07	3.05541e-07	3.02615e-07	2.99756e-07	2.9696e-07	2.94222e-07	2.91538e-07	2.88904e-07	2.86317e-07	2.83774e-07	2.81271e-07	2.78805e-07	2.76375e-07	2.73977e-07	2.71612e-07	2.69276e-07	2.66968e-07	2.64689e-07	2.62436e-07	2.6021e-07	2.58009e-07	2.55834e-07
LAC_e	0.00191884	0.00246216	0.00289115	0.00323545	0.00351814	0.00375677	0.00396458	0.00415144	0.0043246	0.00448936	0.00464945	0.00480747	0.00496516	0.00512357	0.0052833	0.00544459	0.00560741	0.00577158	0.00593677	0.00610262	0.00626872	0.00643465	0.00660001	0.00676445	0.00692762	0.00708926	0.00724911	0.00740701	0.00756283	0.00771647	0.00786791	0.00801716	0.00816425	0.00830928	0.00845237	0.00859364	0.00873328	0.00887146	0.00900838	0.00914426	0.00927932	0.00941379	0.00954788	0.00968183	0.00981585	0.00995017	0.010085	0.0102205	0.0103569
PYR_m	0.000240321	0.000202161	0.000216201	0.000238709	0.000256408	0.000269295	0.000278591	0.00028531	0.000290203	0.000293796	0.000296435	0.000298339	0.000299649	0.000300456	0.000300827	0.000300813	0.000300464	0.000299822	0.000298931	0.000297835	0.000296572	0.00029518	0.000293695	0.000292148	0.000290566	0.000288973	0.000287386	0.000285823	0.000284293	0.000282803	0.000281359	0.000279959	0.000278601	0.000277281	0.000275991	0.000274719	0.000273456	0.000272186	0.000270895	0.000269566	0.000268181	0.00026672	0.000265164	0.000263491	0.00026168	0.000259708	0.000257552	0.000255191	0.000252601
COA_m	0.00296836	0.00173832	0.0010868	0.000911309	0.000835168	0.000789323	0.000758796	0.000737491	0.0007221	0.000710672	0.000702042	0.000695506	0.000690626	0.000687122	0.000684793	0.000683486	0.000683073	0.000683439	0.000684476	0.000686085	0.00068817	0.000690644	0.000693425	0.000696438	0.000699615	0.000702896	0.000706228	0.000709567	0.000712876	0.000716127	0.000719298	0.000722374	0.000725348	0.000728218	0.000730989	0.000733669	0.000736272	0.000738817	0.000741325	0.000743819	0.000746324	0.000748866	0.000751472	0.000754165	0.000756968	0.000759895	0.000762955	0.000766145	0.000769446
NAD_m	3.13216e-05	0.000174548	0.000242996	0.000283627	0.000314561	0.000341281	0.000364804	0.000385284	0.000402902	0.000417923	0.000430627	0.000441278	0.000450115	0.000457358	0.000463205	0.000467836	0.000471415	0.000474096	0.000476015	0.000477301	0.000478069	0.000478425	0.000478465	0.000478274	0.000477933	0.000477509	0.000477066	0.00047666	0.00047634	0.000476149	0.000476126	0.000476304	0.000476711	0.000477373	0.000478313	0.000479547	0.000481093	0.000482966	0.000485177	0.000487741	0.000490669	0.000493975	0.000497674	0.000501786	0.000506334	0.000511347	0.000516865	0.000522937	0.000529629
NADH_m	0.000970506	0.00082728	0.000758832	0.000718201	0.000687267	0.000660546	0.000637023	0.000616543	0.000598926	0.000583905	0.000571201	0.00056055	0.000551712	0.000544469	0.000538623	0.000533992	0.000530412	0.000527732	0.000525812	0.000524526	0.000523758	0.000523402	0.000523363	0.000523553	0.000523895	0.000524319	0.000524761	0.000525167	0.000525488	0.000525678	0.000525702	0.000525524	0.000525117	0.000524454	0.000523515	0.000522281	0.000520734	0.000518862	0.00051665	0.000514087	0.000511159	0.000507853	0.000504153	0.000500041	0.000495494	0.00049048	0.000484962	0.00047889	0.000472199
CO2	0.023	0.023	0.023	0.023	0.023	0.023	0.023	0.023	0.023	0.023	0.023	0.023	0.023	0.023	0.023	0.023	0.023	0.023	0.023	0.023	0.023	0.023	0.023	0.023	0.023	0.023	0.023	0.023	0.023	0.023	0.023	0.023	0.023	0.023	0.023	0.023	0.023	0.023	0.023	0.023	0.023	0.023	0.023	0.023	0.023	0.023	0.023	0.023	0.023
ACCOA_m	8.21093e-05	0.00120068	0.00182199	0.00196998	0.00201697	0.00203477	0.0020402	0.00204012	0.00203783	0.00203501	0.00203247	0.00203054	0.00202937	0.00202897	0.00202935	0.00203048	0.00203236	0.002035	0.00203839	0.00204257	0.00204757	0.00205342	0.00206018	0.00206788	0.00207656	0.00208628	0.00209707	0.00210898	0.00212204	0.00213628	0.00215173	0.00216841	0.00218634	0.00220553	0.00222597	0.00224768	0.00227065	0.00229486	0.00232029	0.00234693	0.00237475	0.00240372	0.00243381	0.00246498	0.0024972	0.00253042	0.00256461	0.00259973	0.00263578
OA_m	2.05614e-10	6.90749e-11	5.16025e-11	5.2499e-11	5.51569e-11	5.80917e-11	6.09752e-11	6.3637e-11	6.60012e-11	6.80476e-11	6.97838e-11	7.12303e-11	7.24126e-11	7.33578e-11	7.40919e-11	7.46392e-11	7.50218e-11	7.52598e-11	7.5371e-11	7.53717e-11	7.5276e-11	7.5097e-11	7.48461e-11	7.45335e-11	7.41686e-11	7.37595e-11	7.33135e-11	7.28373e-11	7.23368e-11	7.18172e-11	7.12832e-11	7.07389e-11	7.01881e-11	6.96338e-11	6.9079e-11	6.85261e-11	6.79771e-11	6.74336e-11	6.68973e-11	6.6369e-11	6.58497e-11	6.534e-11	6.48401e-11	6.43503e-11	6.38703e-11	6.33997e-11	6.29378e-11	6.24835e-11	6.20353e-11
CIT_m	7.79012e-06	3.79839e-05	3.75809e-05	3.71096e-05	3.67745e-05	3.65013e-05	3.62718e-05	3.60792e-05	3.59181e-05	3.57831e-05	3.56696e-05	3.55742e-05	3.54939e-05	3.54264e-05	3.53699e-05	3.53227e-05	3.52834e-05	3.52508e-05	3.52237e-05	3.52012e-05	3.51824e-05	3.51663e-05	3.51524e-05	3.51399e-05	3.51283e-05	3.51169e-05	3.51053e-05	3.50931e-05	3.50796e-05	3.50647e-05	3.50477e-05	3.50283e-05	3.5006e-05	3.49805e-05	3.49512e-05	3.49176e-05	3.48793e-05	3.48355e-05	3.47857e-05	3.47291e-05	3.46647e-05	3.45917e-05	3.45086e-05	3.44141e-05	3.43065e-05	3.41836e-05	3.40428e-05	3.38811e-05	3.36946e-05
ICIT_m	0.000165585	0.000808059	0.000799354	0.000789251	0.000782062	0.000776202	0.000771275	0.000767142	0.000763683	0.000760784	0.000758348	0.000756298	0.000754574	0.000753126	0.000751914	0.000750902	0.00075006	0.000749362	0.000748783	0.000748302	0.0007479	0.000747558	0.000747262	0.000746997	0.00074675	0.000746509	0.000746264	0.000746004	0.000745719	0.000745401	0.00074504	0.000744628	0.000744154	0.00074361	0.000742985	0.00074227	0.000741451	0.000740518	0.000739455	0.000738247	0.000736873	0.000735314	0.000733542	0.000731526	0.00072923	0.000726608	0.000723606	0.000720158	0.000716183
AKG_m	6.11033e-05	3.04953e-05	4.85536e-05	5.73444e-05	6.20599e-05	6.52032e-05	6.74163e-05	6.90064e-05	7.01696e-05	7.10346e-05	7.16832e-05	7.21658e-05	7.25135e-05	7.27465e-05	7.28789e-05	7.29221e-05	7.28862e-05	7.2781e-05	7.26158e-05	7.24001e-05	7.21427e-05	7.18521e-05	7.15361e-05	7.12018e-05	7.08553e-05	7.05021e-05	7.01465e-05	6.97922e-05	6.94418e-05	6.90972e-05	6.87594e-05	6.84287e-05	6.8105e-05	6.77872e-05	6.74738e-05	6.71629e-05	6.6852e-05	6.65384e-05	6.62187e-05	6.58895e-05	6.55469e-05	6.5187e-05	6.48053e-05	6.43975e-05	6.39589e-05	6.34847e-05	6.29702e-05	6.24106e-05	6.18013e-05
SUCCOA_m	5.18049e-05	6.20592e-05	5.79534e-05	5.59817e-05	5.51821e-05	5.4865e-05	5.48299e-05	5.49524e-05	5.516e-05	5.54184e-05	5.57135e-05	5.60415e-05	5.64029e-05	5.67996e-05	5.72335e-05	5.77055e-05	5.82156e-05	5.87625e-05	5.93441e-05	5.99575e-05	6.05997e-05	6.12672e-05	6.19568e-05	6.26657e-05	6.33915e-05	6.41327e-05	6.48886e-05	6.56595e-05	6.6447e-05	6.72537e-05	6.80838e-05	6.89425e-05	6.98367e-05	7.07747e-05	7.17664e-05	7.28236e-05	7.39598e-05	7.51907e-05	7.65345e-05	7.80125e-05	7.96491e-05	8.14728e-05	8.35172e-05	8.58218e-05	8.84331e-05	9.14067e-05	9.48088e-05	9.87188e-05	0.000103232
GDP_m	0.00411092	0.0031887	0.0029238	0.00277997	0.00266825	0.00256737	0.00247244	0.00238272	0.00229778	0.00221708	0.00214011	0.00206652	0.00199606	0.00192856	0.00186391	0.00180204	0.00174289	0.00168642	0.00163258	0.00158132	0.00153255	0.00148621	0.00144217	0.00140032	0.00136051	0.00132257	0.00128633	0.00125158	0.00121813	0.00118575	0.00115424	0.00112338	0.00109294	0.00106272	0.00103251	0.00100213	0.000971399	0.00094016	0.000908275	0.00087563	0.000842132	0.000807718	0.000772353	0.00073603	0.000698776	0.000660651	0.000621747	0.000582196	0.000542164
PI_m	7.97772e-05	0.000249882	0.000294871	0.000333817	0.000369952	0.000404918	0.000439078	0.000472327	0.000504653	0.000536117	0.000566782	0.000596696	0.000625887	0.000654372	0.000682158	0.000709246	0.000735634	0.000761321	0.000786312	0.000810616	0.000834252	0.000857251	0.000879654	0.000901519	0.000922917	0.000943935	0.000964675	0.000985256	0.00100581	0.00102649	0.00104745	0.00106887	0.00109092	0.00111382	0.00113775	0.00116294	0.00118961	0.00121798	0.00124828	0.00128077	0.00131569	0.0013533	0.00139385	0.00143762	0.00148488	0.00153589	0.00159095	0.00165034	0.00171434
GTP_m	0.00193028	0.00285249	0.0031174	0.00326122	0.00337295	0.00347382	0.00356876	0.00365848	0.00374341	0.00382412	0.00390109	0.00397468	0.00404514	0.00411264	0.00417728	0.00423915	0.0042983	0.00435477	0.00440861	0.00445988	0.00450864	0.00455499	0.00459902	0.00464087	0.00468069	0.00471862	0.00475487	0.00478962	0.00482307	0.00485544	0.00488695	0.00491782	0.00494826	0.00497848	0.00500869	0.00503907	0.0050698	0.00510104	0.00513292	0.00516557	0.00519906	0.00523348	0.00526884	0.00530517	0.00534242	0.00538055	0.00541945	0.005459	0.00549903
SUCC_m	1.90043e-06	6.88326e-06	8.62673e-06	9.47573e-06	1.00759e-05	1.05691e-05	1.09845e-05	1.13332e-05	1.16242e-05	1.18659e-05	1.20657e-05	1.22296e-05	1.2363e-05	1.24702e-05	1.2555e-05	1.26206e-05	1.26699e-05	1.27055e-05	1.27296e-05	1.27441e-05	1.27508e-05	1.27514e-05	1.27473e-05	1.27397e-05	1.27298e-05	1.27187e-05	1.27071e-05	1.26961e-05	1.26861e-05	1.2678e-05	1.2672e-05	1.26688e-05	1.26686e-05	1.26716e-05	1.26781e-05	1.26883e-05	1.2702e-05	1.27194e-05	1.27404e-05	1.27648e-05	1.27924e-05	1.28229e-05	1.28561e-05	1.28916e-05	1.29289e-05	1.29675e-05	1.30068e-05	1.30461e-05	1.30845e-05
FUM_m	0.000156129	3.88741e-05	4.62891e-05	5.17025e-05	5.58813e-05	5.94857e-05	6.26462e-05	6.53835e-05	6.77245e-05	6.9708e-05	7.13746e-05	7.2762e-05	7.39046e-05	7.4833e-05	7.55748e-05	7.61549e-05	7.65956e-05	7.69173e-05	7.71384e-05	7.72755e-05	7.7344e-05	7.73575e-05	7.73286e-05	7.72684e-05	7.7187e-05	7.70935e-05	7.69958e-05	7.6901e-05	7.68153e-05	7.67441e-05	7.6692e-05	7.6663e-05	7.66603e-05	7.66866e-05	7.67439e-05	7.68338e-05	7.69573e-05	7.71151e-05	7.73072e-05	7.75336e-05	7.77936e-05	7.80863e-05	7.84106e-05	7.87648e-05	7.91474e-05	7.95561e-05	7.99888e-05	8.04429e-05	8.09155e-05
MAL_m	0.000586239	4.61982e-05	3.21945e-05	2.96879e-05	2.85169e-05	2.77265e-05	2.71286e-05	2.66559e-05	2.62734e-05	2.5959e-05	2.56982e-05	2.54812e-05	2.53006e-05	2.51507e-05	2.50269e-05	2.4925e-05	2.48416e-05	2.47736e-05	2.47179e-05	2.46719e-05	2.46333e-05	2.45997e-05	2.45693e-05	2.45403e-05	2.45108e-05	2.44797e-05	2.44454e-05	2.4407e-05	2.43633e-05	2.43137e-05	2.42573e-05	2.41936e-05	2.4122e-05	2.40423e-05	2.39539e-05	2.38568e-05	2.37507e-05	2.36354e-05	2.35107e-05	2.33765e-05	2.32324e-05	2.3078e-05	2.2913e-05	2.27367e-05	2.25481e-05	2.23462e-05	2.21293e-05	2.18956e-05	2.16425e-05
ADP_m	0.005293	0.00425098	0.00415545	0.00408525	0.00402156	0.00395852	0.00389472	0.00383017	0.00376483	0.00369873	0.00363196	0.00356476	0.0034974	0.00343018	0.00336343	0.00329748	0.00323261	0.0031691	0.0031072	0.0030471	0.00298897	0.0029329	0.00287897	0.00282721	0.00277758	0.00273004	0.00268448	0.00264077	0.00259877	0.0025583	0.00251916	0.00248116	0.00244407	0.00240768	0.00237178	0.00233617	0.00230065	0.00226505	0.00222919	0.00219295	0.0021562	0.00211886	0.00208089	0.00204225	0.00200297	0.00196309	0.00192272	0.00188198	0.00184106
ATP_m	0.00213007	0.00317209	0.00326762	0.00333782	0.00340151	0.00346455	0.00352835	0.00359291	0.00365824	0.00372434	0.00379111	0.00385831	0.00392568	0.00399289	0.00405964	0.0041256	0.00419046	0.00425397	0.00431587	0.00437597	0.0044341	0.00449017	0.0045441	0.00459586	0.00464549	0.00469303	0.00473859	0.0047823	0.0048243	0.00486477	0.00490391	0.00494191	0.004979	0.00501539	0.00505129	0.0050869	0.00512242	0.00515802	0.00519388	0.00523012	0.00526687	0.00530421	0.00534218	0.00538082	0.0054201	0.00545998	0.00550035	0.00554109	0.00558201
Q	0.000807769	0.0010248	0.00113566	0.00119426	0.00123516	0.00126845	0.00129664	0.00132042	0.00134035	0.00135696	0.00137075	0.00138215	0.0013915	0.00139909	0.00140519	0.00140999	0.00141368	0.00141644	0.00141841	0.00141972	0.0014205	0.00142085	0.00142087	0.00142065	0.00142027	0.0014198	0.0014193	0.00141883	0.00141844	0.00141817	0.00141808	0.00141817	0.0014185	0.00141908	0.00141993	0.00142107	0.00142252	0.00142428	0.00142637	0.0014288	0.00143158	0.0014347	0.00143819	0.00144205	0.00144629	0.00145094	0.00145602	0.00146156	0.00146762
H_m	0.17881	0.215213	0.224709	0.231724	0.237473	0.242473	0.246874	0.250713	0.254033	0.256881	0.259305	0.261347	0.263048	0.264445	0.265572	0.266461	0.267144	0.267647	0.267999	0.268223	0.268344	0.268382	0.268356	0.268284	0.268182	0.268064	0.267943	0.267829	0.267732	0.267662	0.267625	0.267627	0.267675	0.267772	0.267922	0.26813	0.268397	0.268725	0.269117	0.269574	0.270097	0.270689	0.271351	0.272085	0.272894	0.273782	0.274754	0.275818	0.276982
QH2	0.000991124	0.000774093	0.000663237	0.000604629	0.000563732	0.000530445	0.000502257	0.000478469	0.000458546	0.000441938	0.000428144	0.000416746	0.000407395	0.000399798	0.000393707	0.000388907	0.000385211	0.000382453	0.000380484	0.000379171	0.000378393	0.000378043	0.000378022	0.000378243	0.000378625	0.000379098	0.000379597	0.000380066	0.000380455	0.000380718	0.000380817	0.000380719	0.000380393	0.000379815	0.000378964	0.000377822	0.000376375	0.00037461	0.000372518	0.00037009	0.000367317	0.000364192	0.000360706	0.000356847	0.000352602	0.000347953	0.000342873	0.000337329	0.000331277
O2	3.55265e-05	3.55265e-05	3.55265e-05	3.55265e-05	3.55265e-05	3.55265e-05	3.55265e-05	3.55265e-05	3.55265e-05	3.55265e-05	3.55265e-05	3.55265e-05	3.55265e-05	3.55265e-05	3.55265e-05	3.55265e-05	3.55265e-05	3.55265e-05	3.55265e-05	3.55265e-05	3.55265e-05	3.55265e-05	3.55265e-05	3.55265e-05	3.55265e-05	3.55265e-05	3.55265e-05	3.55265e-05	3.55265e-05	3.55265e-05	3.55265e-05	3.55265e-05	3.55265e-05	3.55265e-05	3.55265e-05	3.55265e-05	3.55265e-05	3.55265e-05	3.55265e-05	3.55265e-05	3.55265e-05	3.55265e-05	3.55265e-05	3.55265e-05	3.55265e-05	3.55265e-05	3.55265e-05	3.55265e-05	3.55265e-05
G3P	0.000229144	0.000265037	0.000301325	0.000324908	0.000340944	0.000353372	0.000363992	0.000373472	0.000381998	0.000389582	0.000396197	0.000401834	0.00040652	0.000410312	0.000413293	0.000415556	0.000417197	0.00041831	0.000418986	0.000419304	0.000419338	0.000419151	0.000418801	0.000418338	0.000417803	0.000417235	0.000416666	0.000416123	0.000415628	0.000415202	0.000414859	0.000414612	0.00041447	0.000414441	0.000414526	0.000414729	0.000415048	0.000415481	0.000416021	0.000416663	0.000417396	0.00041821	0.000419092	0.000420026	0.000420996	0.000421983	0.000422963	0.000423914	0.000424807
PCr	0.0210835	0.0204182	0.0201163	0.0198844	0.0197036	0.0195651	0.0194636	0.0193952	0.0193554	0.0193401	0.0193455	0.019368	0.0194046	0.0194525	0.0195092	0.0195726	0.0196408	0.0197123	0.0197855	0.0198594	0.0199329	0.0200053	0.0200758	0.0201441	0.0202096	0.0202722	0.0203316	0.0203877	0.0204406	0.0204901	0.0205365	0.0205797	0.02062	0.0206575	0.0206923	0.0207248	0.020755	0.0207831	0.0208095	0.0208341	0.0208572	0.020879	0.0208995	0.0209189	0.0209372	0.0209544	0.0209705	0.0209855	0.0209993
Cr	0.00454327	0.00520855	0.00551047	0.00574243	0.00592314	0.0060617	0.00616316	0.00623163	0.0062714	0.00628668	0.00628131	0.00625878	0.00622219	0.00617431	0.00611759	0.00605418	0.00598594	0.00591451	0.00584128	0.00576741	0.00569388	0.00562152	0.00555095	0.0054827	0.00541715	0.00535458	0.00529518	0.00523904	0.0051862	0.00513665	0.00509031	0.00504706	0.00500678	0.0049693	0.00493444	0.004902	0.0048718	0.00484364	0.00481732	0.00479268	0.00476954	0.00474778	0.00472726	0.0047079	0.00468963	0.00467243	0.00465631	0.0046413	0.00462751
AMP	8.79795e-07	1.51476e-06	1.26172e-06	7.65582e-07	3.96507e-07	2.47825e-07	2.10973e-07	2.01897e-07	1.97602e-07	1.94307e-07	1.91334e-07	1.88478e-07	1.85664e-07	1.8287e-07	1.80095e-07	1.77346e-07	1.74638e-07	1.71981e-07	1.69388e-07	1.66868e-07	1.64426e-07	1.62069e-07	1.59797e-07	1.57612e-07	1.55514e-07	1.53501e-07	1.5157e-07	1.49717e-07	1.4794e-07	1.46233e-07	1.44592e-07	1.43013e-07	1.41492e-07	1.40024e-07	1.38604e-07	1.37229e-07	1.35895e-07	1.34598e-07	1.33334e-07	1.32101e-07	1.30897e-07	1.29718e-07	1.28563e-07	1.2743e-07	1.26318e-07	1.25227e-07	1.24155e-07	1.23102e-07	1.2207e-07
GLC_e	0.005	0.005	0.005	0.005	0.005	0.005	0.005	0.005	0.005	0.005	0.005	0.005	0.005	0.005	0.005	0.005	0.005	0.005	0.005	0.005	0.005	0.005	0.005	0.005	0.005	0.005	0.005	0.005	0.005	0.005	0.005	0.005	0.005	0.005	0.005	0.005	0.005	0.005	0.005	0.005	0.005	0.005	0.005	0.005	0.005	0.005	0.005	0.005	0.005
C16_e	0.0005	0.0005	0.0005	0.0005	0.0005	0.0005	0.0005	0.0005	0.0005	0.0005	0.0005	0.0005	0.0005	0.0005	0.0005	0.0005	0.0005	0.0005	0.0005	0.0005	0.0005	0.0005	0.0005	0.0005	0.0005	0.0005	0.0005	0.0005	0.0005	0.0005	0.0005	0.0005	0.0005	0.0005	0.0005	0.0005	0.0005	0.0005	0.0005	0.0005	0.0005	0.0005	0.0005	0.0005	0.0005	0.0005	0.0005	0.0005	0.0005
C16_c	1.04412e-05	2.91479e-05	4.54115e-05	6.59077e-05	9.0402e-05	0.000116077	0.000140852	0.000164098	0.00018578	0.00020598	0.000224791	0.000242307	0.000258615	0.000273799	0.000287935	0.000301098	0.000313353	0.000324765	0.000335392	0.000345289	0.000354507	0.000363092	0.000371089	0.00037854	0.000385482	0.00039195	0.000397977	0.000403595	0.000408832	0.000413714	0.000418266	0.000422511	0.00042647	0.000430164	0.00043361	0.000436826	0.000439828	0.000442632	0.00044525	0.000447695	0.000449981	0.000452117	0.000454114	0.000455982	0.000457731	0.000459367	0.000460899	0.000462335	0.000463681
CARN_m	0.0006	0.000255413	0.000145895	0.000119651	0.000108549	0.000101935	9.75312e-05	9.44158e-05	9.21008e-05	9.03066e-05	8.8869e-05	8.76904e-05	8.6711e-05	8.58923e-05	8.52072e-05	8.46349e-05	8.41578e-05	8.37602e-05	8.34274e-05	8.31459e-05	8.2903e-05	8.26868e-05	8.24867e-05	8.22931e-05	8.20973e-05	8.18921e-05	8.16712e-05	8.14298e-05	8.11638e-05	8.08706e-05	8.05483e-05	8.0196e-05	7.98139e-05	7.94027e-05	7.89639e-05	7.84996e-05	7.80123e-05	7.75049e-05	7.69808e-05	7.64433e-05	7.5896e-05	7.53424e-05	7.4786e-05	7.42297e-05	7.36765e-05	7.31284e-05	7.25868e-05	7.2052e-05	7.15228e-05
ACCARN_m	1e-12	0.000280114	0.000388448	0.000410759	0.000416292	0.000417261	0.000416394	0.000414714	0.000412703	0.000410602	0.000408523	0.000406513	0.000404584	0.000402736	0.000400965	0.000399265	0.000397631	0.000396062	0.000394557	0.000393118	0.000391748	0.00039045	0.000389228	0.000388088	0.000387035	0.000386073	0.000385206	0.000384438	0.000383773	0.000383213	0.000382758	0.00038241	0.000382168	0.00038203	0.000381994	0.000382056	0.000382212	0.000382458	0.000382788	0.000383195	0.000383674	0.000384218	0.000384819	0.000385471	0.000386168	0.000386902	0.000387669	0.000388464	0.000389283
COA	4.8645e-05	3.32596e-05	1.71108e-05	6.88521e-06	2.49286e-06	1.18163e-06	8.18885e-07	6.66689e-07	5.72545e-07	5.05525e-07	4.54929e-07	4.1527e-07	3.83308e-07	3.56984e-07	3.3492e-07	3.16158e-07	3.00008e-07	2.85962e-07	2.73634e-07	2.62729e-07	2.53016e-07	2.4431e-07	2.36462e-07	2.29353e-07	2.22881e-07	2.16964e-07	2.11532e-07	2.06527e-07	2.01898e-07	1.97602e-07	1.93602e-07	1.89865e-07	1.86364e-07	1.83074e-07	1.79974e-07	1.77044e-07	1.74268e-07	1.71631e-07	1.69119e-07	1.66722e-07	1.64428e-07	1.6223e-07	1.60117e-07	1.58084e-07	1.56124e-07	1.54231e-07	1.52401e-07	1.50627e-07	1.48907e-07
C16_COA	2.99299e-05	4.53153e-05	6.1464e-05	7.16896e-05	7.6082e-05	7.73932e-05	7.77559e-05	7.79081e-05	7.80023e-05	7.80693e-05	7.81199e-05	7.81596e-05	7.81915e-05	7.82178e-05	7.82399e-05	7.82587e-05	7.82748e-05	7.82889e-05	7.83012e-05	7.83121e-05	7.83218e-05	7.83305e-05	7.83384e-05	7.83455e-05	7.83519e-05	7.83579e-05	7.83633e-05	7.83683e-05	7.83729e-05	7.83772e-05	7.83812e-05	7.8385e-05	7.83885e-05	7.83918e-05	7.83949e-05	7.83978e-05	7.84006e-05	7.84032e-05	7.84057e-05	7.84081e-05	7.84104e-05	7.84126e-05	7.84147e-05	7.84167e-05	7.84187e-05	7.84206e-05	7.84224e-05	7.84242e-05	7.84259e-05
CARN	0.00075	0.000769935	0.000766541	0.000758193	0.000748903	0.000739423	0.000729978	0.000720661	0.000711518	0.000702572	0.000693831	0.000685299	0.000676976	0.00066886	0.000660949	0.000653241	0.000645733	0.000638422	0.000631303	0.000624372	0.000617625	0.000611055	0.000604658	0.000598426	0.000592354	0.000586433	0.000580657	0.000575018	0.000569509	0.000564121	0.000558848	0.000553682	0.000548615	0.000543642	0.000538756	0.00053395	0.000529219	0.000524558	0.000519961	0.000515425	0.000510947	0.000506522	0.000502148	0.000497823	0.000493545	0.000489312	0.000485123	0.000480977	0.000476874
C16_CARN	2e-06	7.21041e-07	1.19708e-06	1.64034e-06	1.93279e-06	2.09916e-06	2.18442e-06	2.22274e-06	2.23375e-06	2.22819e-06	2.21228e-06	2.18972e-06	2.16275e-06	2.1327e-06	2.10043e-06	2.06651e-06	2.03139e-06	1.99543e-06	1.95899e-06	1.92238e-06	1.88592e-06	1.84987e-06	1.81449e-06	1.77999e-06	1.74654e-06	1.71427e-06	1.6833e-06	1.65367e-06	1.62544e-06	1.59859e-06	1.57312e-06	1.54899e-06	1.52613e-06	1.50449e-06	1.48397e-06	1.46451e-06	1.44598e-06	1.42831e-06	1.4114e-06	1.39513e-06	1.37942e-06	1.36416e-06	1.34928e-06	1.33467e-06	1.32028e-06	1.30604e-06	1.29191e-06	1.27785e-06	1.26388e-06
C16_CARN_m	1e-06	1.99878e-07	1.75004e-07	1.87755e-07	1.97263e-07	2.00321e-07	1.99592e-07	1.97148e-07	1.9399e-07	1.90552e-07	1.8704e-07	1.83553e-07	1.80139e-07	1.76815e-07	1.73579e-07	1.70424e-07	1.67339e-07	1.64315e-07	1.61345e-07	1.58426e-07	1.55554e-07	1.52729e-07	1.49951e-07	1.47222e-07	1.44544e-07	1.41916e-07	1.39341e-07	1.36818e-07	1.34347e-07	1.31928e-07	1.2956e-07	1.2724e-07	1.24967e-07	1.22738e-07	1.20552e-07	1.18405e-07	1.16294e-07	1.14217e-07	1.12171e-07	1.10152e-07	1.08159e-07	1.06188e-07	1.04237e-07	1.02304e-07	1.00386e-07	9.84814e-08	9.65892e-08	9.47081e-08	9.28379e-08
C14_CARN	1.75e-06	1.74492e-06	1.75002e-06	1.75453e-06	1.75859e-06	1.76254e-06	1.76646e-06	1.77036e-06	1.77423e-06	1.77805e-06	1.78178e-06	1.7854e-06	1.78888e-06	1.79221e-06	1.79536e-06	1.79833e-06	1.8011e-06	1.80367e-06	1.80604e-06	1.80821e-06	1.81017e-06	1.81193e-06	1.8135e-06	1.81488e-06	1.81608e-06	1.8171e-06	1.81795e-06	1.81864e-06	1.81918e-06	1.81957e-06	1.81983e-06	1.81995e-06	1.81995e-06	1.81984e-06	1.81962e-06	1.8193e-06	1.81888e-06	1.81838e-06	1.8178e-06	1.81714e-06	1.8164e-06	1.8156e-06	1.81474e-06	1.81382e-06	1.81285e-06	1.81183e-06	1.81076e-06	1.80964e-06	1.80849e-06
C14_CARN_m	2.5e-07	7.74188e-07	5.62377e-07	4.73752e-07	4.44009e-07	4.32134e-07	4.26836e-07	4.24163e-07	4.22213e-07	4.20001e-07	4.1705e-07	4.13179e-07	4.08381e-07	4.02741e-07	3.96387e-07	3.89458e-07	3.82087e-07	3.74393e-07	3.6648e-07	3.58434e-07	3.50325e-07	3.42213e-07	3.34143e-07	3.26152e-07	3.18271e-07	3.10522e-07	3.02925e-07	2.95493e-07	2.88238e-07	2.81168e-07	2.74289e-07	2.67605e-07	2.61121e-07	2.54836e-07	2.48751e-07	2.42867e-07	2.37181e-07	2.31693e-07	2.264e-07	2.21299e-07	2.16388e-07	2.11663e-07	2.07123e-07	2.02764e-07	1.98583e-07	1.94579e-07	1.9075e-07	1.87095e-07	1.83614e-07
C12_CARN	0.000216246	0.000216039	0.000215954	0.000215902	0.000215859	0.000215822	0.000215789	0.000215758	0.000215729	0.000215701	0.000215675	0.00021565	0.000215626	0.000215603	0.00021558	0.000215558	0.000215537	0.000215516	0.000215495	0.000215475	0.000215455	0.000215436	0.000215416	0.000215398	0.000215379	0.00021536	0.000215342	0.000215324	0.000215307	0.000215289	0.000215272	0.000215255	0.000215239	0.000215223	0.000215207	0.000215191	0.000215176	0.000215161	0.000215146	0.000215132	0.000215118	0.000215104	0.000215091	0.000215078	0.000215065	0.000215053	0.000215041	0.000215029	0.000215017
C12_CARN_m	4.22912e-06	7.33284e-06	8.6007e-06	9.38952e-06	1.00266e-05	1.0582e-05	1.10832e-05	1.15454e-05	1.19779e-05	1.23869e-05	1.27765e-05	1.31498e-05	1.35092e-05	1.38565e-05	1.41934e-05	1.4521e-05	1.48407e-05	1.51532e-05	1.54594e-05	1.57599e-05	1.60554e-05	1.63462e-05	1.66325e-05	1.69148e-05	1.71929e-05	1.74672e-05	1.77375e-05	1.80038e-05	1.8266e-05	1.85241e-05	1.8778e-05	1.90274e-05	1.92724e-05	1.95127e-05	1.97484e-05	1.99792e-05	2.02051e-05	2.0426e-05	2.0642e-05	2.08531e-05	2.10592e-05	2.12605e-05	2.1457e-05	2.16488e-05	2.1836e-05	2.20188e-05	2.21974e-05	2.23718e-05	2.25423e-05
C10_CARN	0.000137662	0.000136296	0.000136089	0.000136128	0.000136206	0.000136286	0.000136356	0.000136414	0.00013646	0.000136496	0.000136523	0.000136543	0.000136558	0.000136567	0.000136574	0.000136577	0.000136578	0.000136576	0.000136573	0.000136568	0.000136563	0.000136556	0.000136549	0.000136541	0.000136532	0.000136524	0.000136515	0.000136506	0.000136498	0.000136489	0.000136481	0.000136474	0.000136466	0.00013646	0.000136453	0.000136447	0.000136442	0.000136437	0.000136433	0.000136429	0.000136425	0.000136422	0.000136419	0.000136416	0.000136414	0.000136412	0.000136409	0.000136407	0.000136406
C10_CARN_m	1.5291e-06	2.20132e-05	2.51185e-05	2.4539e-05	2.33571e-05	2.21624e-05	2.11118e-05	2.02432e-05	1.95508e-05	1.90126e-05	1.86034e-05	1.82993e-05	1.80803e-05	1.79303e-05	1.78361e-05	1.77878e-05	1.77771e-05	1.77977e-05	1.78441e-05	1.79119e-05	1.79971e-05	1.80964e-05	1.82067e-05	1.83253e-05	1.84497e-05	1.85776e-05	1.8707e-05	1.88361e-05	1.89634e-05	1.90874e-05	1.9207e-05	1.93212e-05	1.94293e-05	1.95307e-05	1.96251e-05	1.97122e-05	1.9792e-05	1.98647e-05	1.99305e-05	1.99898e-05	2.0043e-05	2.00909e-05	2.01339e-05	2.01727e-05	2.02081e-05	2.02408e-05	2.02713e-05	2.03002e-05	2.03279e-05
C8_CARN	5e-07	4.9341e-07	4.9691e-07	4.97817e-07	4.98049e-07	4.9811e-07	4.98094e-07	4.98031e-07	4.9794e-07	4.9783e-07	4.97708e-07	4.97579e-07	4.97446e-07	4.97309e-07	4.97169e-07	4.97026e-07	4.96881e-07	4.96733e-07	4.96581e-07	4.96425e-07	4.96263e-07	4.96096e-07	4.95921e-07	4.95738e-07	4.95545e-07	4.95343e-07	4.9513e-07	4.94905e-07	4.94667e-07	4.94416e-07	4.94151e-07	4.93871e-07	4.93576e-07	4.93265e-07	4.92939e-07	4.92595e-07	4.92236e-07	4.91859e-07	4.91465e-07	4.91053e-07	4.90624e-07	4.90177e-07	4.89712e-07	4.89229e-07	4.88727e-07	4.88207e-07	4.87669e-07	4.87113e-07	4.86539e-07
C8_CARN_m	2e-07	1.83071e-07	1.01182e-07	8.01092e-08	7.26494e-08	6.87255e-08	6.63782e-08	6.49306e-08	6.404e-08	6.35101e-08	6.32248e-08	6.31144e-08	6.31363e-08	6.3263e-08	6.34755e-08	6.37593e-08	6.41018e-08	6.44918e-08	6.49186e-08	6.5372e-08	6.58424e-08	6.63203e-08	6.67973e-08	6.72654e-08	6.77177e-08	6.81477e-08	6.85504e-08	6.89213e-08	6.92569e-08	6.95549e-08	6.98136e-08	7.00322e-08	7.02107e-08	7.035e-08	7.04512e-08	7.05165e-08	7.0548e-08	7.05487e-08	7.05217e-08	7.04701e-08	7.03974e-08	7.03072e-08	7.02029e-08	7.00877e-08	6.99646e-08	6.98364e-08	6.97049e-08	6.95716e-08	6.94366e-08
C6_CARN	0.000499927	0.000488715	0.000484691	0.000482152	0.000480004	0.000478055	0.000476231	0.000474492	0.000472812	0.000471177	0.000469576	0.000468001	0.000466447	0.000464909	0.000463385	0.00046187	0.000460363	0.000458861	0.000457363	0.000455868	0.000454373	0.000452879	0.000451386	0.000449892	0.000448399	0.000446906	0.000445413	0.000443922	0.000442432	0.000440945	0.000439461	0.000437981	0.000436506	0.000435036	0.000433572	0.000432115	0.000430666	0.000429224	0.000427791	0.000426367	0.000424951	0.000423545	0.000422148	0.000420761	0.000419383	0.000418014	0.000416654	0.000415303	0.00041396
C6_CARN_m	8.26351e-06	4.48588e-05	3.48788e-05	3.05526e-05	2.86409e-05	2.75866e-05	2.69128e-05	2.64471e-05	2.61069e-05	2.5846e-05	2.56367e-05	2.54624e-05	2.53129e-05	2.51816e-05	2.50641e-05	2.49573e-05	2.48585e-05	2.47654e-05	2.46757e-05	2.45876e-05	2.44993e-05	2.44089e-05	2.43152e-05	2.42167e-05	2.41124e-05	2.40015e-05	2.38832e-05	2.37572e-05	2.36231e-05	2.34809e-05	2.33306e-05	2.31724e-05	2.30067e-05	2.28337e-05	2.2654e-05	2.24682e-05	2.22767e-05	2.20803e-05	2.18795e-05	2.1675e-05	2.14674e-05	2.12573e-05	2.10454e-05	2.08321e-05	2.0618e-05	2.04036e-05	2.01891e-05	1.99749e-05	1.97611e-05
C4_CARN	1e-05	9.99501e-06	1.00032e-05	1.00237e-05	1.00561e-05	1.00992e-05	1.01517e-05	1.02119e-05	1.02787e-05	1.03509e-05	1.04275e-05	1.05079e-05	1.05913e-05	1.06773e-05	1.07654e-05	1.08552e-05	1.09465e-05	1.10389e-05	1.11323e-05	1.12265e-05	1.13212e-05	1.14165e-05	1.1512e-05	1.16078e-05	1.17037e-05	1.17997e-05	1.18957e-05	1.19915e-05	1.20872e-05	1.21827e-05	1.22778e-05	1.23727e-05	1.24671e-05	1.25611e-05	1.26546e-05	1.27476e-05	1.28399e-05	1.29317e-05	1.30227e-05	1.31131e-05	1.32026e-05	1.32914e-05	1.33794e-05	1.34665e-05	1.35527e-05	1.3638e-05	1.37224e-05	1.38059e-05	1.38883e-05
C4_CARN_m	1e-12	4.58299e-06	1.16922e-05	1.98386e-05	2.78924e-05	3.52441e-05	4.17456e-05	4.74205e-05	5.23523e-05	5.66436e-05	6.03954e-05	6.3697e-05	6.66225e-05	6.92318e-05	7.15723e-05	7.36825e-05	7.55934e-05	7.73305e-05	7.89155e-05	8.03661e-05	8.16976e-05	8.29225e-05	8.40513e-05	8.50928e-05	8.60539e-05	8.69402e-05	8.77562e-05	8.85053e-05	8.91903e-05	8.98132e-05	9.03758e-05	9.08794e-05	9.13251e-05	9.17139e-05	9.20469e-05	9.2325e-05	9.25494e-05	9.27213e-05	9.28421e-05	9.29135e-05	9.29371e-05	9.29149e-05	9.28491e-05	9.27421e-05	9.25964e-05	9.24151e-05	9.2201e-05	9.19576e-05	9.16884e-05
ACCARN	0.000585983	0.000580128	0.000587346	0.000597778	0.00060885	0.000620023	0.000631115	0.000642042	0.000652765	0.000663268	0.000673544	0.000683595	0.000693421	0.000703029	0.000712422	0.000721605	0.000730582	0.000739359	0.00074794	0.000756332	0.000764539	0.000772568	0.000780423	0.000788113	0.000795642	0.000803019	0.000810249	0.000817339	0.000824297	0.000831128	0.000837841	0.000844441	0.000850935	0.000857329	0.000863629	0.000869841	0.000875969	0.000882018	0.000887994	0.000893899	0.000899738	0.000905514	0.000911229	0.000916886	0.000922487	0.000928034	0.000933529	0.000938972	0.000944364
C16_COA_m	4.39032e-06	2.72234e-06	2.20155e-06	2.05069e-06	1.94256e-06	1.83129e-06	1.72375e-06	1.62675e-06	1.54174e-06	1.46773e-06	1.40323e-06	1.34683e-06	1.29733e-06	1.25369e-06	1.21503e-06	1.1806e-06	1.14973e-06	1.12187e-06	1.09654e-06	1.07333e-06	1.05188e-06	1.0319e-06	1.01313e-06	9.9534e-07	9.78351e-07	9.61998e-07	9.46147e-07	9.30678e-07	9.15493e-07	9.00508e-07	8.85653e-07	8.70869e-07	8.56107e-07	8.4133e-07	8.26506e-07	8.11611e-07	7.96629e-07	7.81547e-07	7.66358e-07	7.51055e-07	7.35637e-07	7.20103e-07	7.0445e-07	6.88677e-07	6.72777e-07	6.56743e-07	6.4056e-07	6.24206e-07	6.07651e-07
C14_COA_m	6.99088e-06	1.11863e-05	8.86006e-06	8.12229e-06	7.92763e-06	7.87554e-06	7.87432e-06	7.88475e-06	7.88661e-06	7.87019e-06	7.83181e-06	7.77143e-06	7.69096e-06	7.59329e-06	7.48159e-06	7.35895e-06	7.22821e-06	7.09183e-06	6.95191e-06	6.8102e-06	6.66814e-06	6.52689e-06	6.38738e-06	6.25034e-06	6.11633e-06	5.98581e-06	5.85909e-06	5.73641e-06	5.61794e-06	5.50379e-06	5.39403e-06	5.28868e-06	5.18774e-06	5.09118e-06	4.99896e-06	4.91102e-06	4.82728e-06	4.74768e-06	4.67213e-06	4.60054e-06	4.53284e-06	4.46894e-06	4.40878e-06	4.35231e-06	4.29947e-06	4.25025e-06	4.20464e-06	4.16266e-06	4.12438e-06
C12_COA_m	2.55978e-06	2.20455e-06	1.82566e-06	1.72222e-06	1.69692e-06	1.69645e-06	1.70774e-06	1.72446e-06	1.7426e-06	1.75956e-06	1.77374e-06	1.78427e-06	1.7908e-06	1.79327e-06	1.79187e-06	1.78687e-06	1.77865e-06	1.76755e-06	1.75396e-06	1.73823e-06	1.72068e-06	1.70161e-06	1.68128e-06	1.65994e-06	1.63777e-06	1.61497e-06	1.59169e-06	1.56807e-06	1.54422e-06	1.52024e-06	1.49622e-06	1.47225e-06	1.44838e-06	1.42469e-06	1.40122e-06	1.37803e-06	1.35516e-06	1.33264e-06	1.31052e-06	1.28883e-06	1.26761e-06	1.24688e-06	1.22667e-06	1.20703e-06	1.18798e-06	1.16955e-06	1.15178e-06	1.13472e-06	1.11841e-06
C10_COA_m	2.38747e-05	1.82627e-05	1.54651e-05	1.44529e-05	1.46111e-05	1.51283e-05	1.57904e-05	1.65158e-05	1.72564e-05	1.79813e-05	1.86704e-05	1.93108e-05	1.98944e-05	2.04171e-05	2.08768e-05	2.12736e-05	2.1609e-05	2.1885e-05	2.21049e-05	2.2272e-05	2.23902e-05	2.24635e-05	2.24961e-05	2.24922e-05	2.24558e-05	2.23908e-05	2.23011e-05	2.21902e-05	2.20616e-05	2.19185e-05	2.17637e-05	2.16001e-05	2.143e-05	2.12559e-05	2.10798e-05	2.09035e-05	2.07287e-05	2.05571e-05	2.03899e-05	2.02284e-05	2.00739e-05	1.99274e-05	1.97899e-05	1.96626e-05	1.95466e-05	1.94429e-05	1.93529e-05	1.9278e-05	1.922e-05
C8_COA_m	2.18487e-06	1.69723e-06	1.31553e-06	1.17608e-06	1.10691e-06	1.06392e-06	1.03632e-06	1.01934e-06	1.01007e-06	1.00653e-06	1.00734e-06	1.01151e-06	1.01827e-06	1.02703e-06	1.03727e-06	1.04856e-06	1.06052e-06	1.07281e-06	1.08513e-06	1.09723e-06	1.10888e-06	1.11991e-06	1.13017e-06	1.13955e-06	1.14796e-06	1.15534e-06	1.16167e-06	1.16693e-06	1.17112e-06	1.17427e-06	1.17641e-06	1.17759e-06	1.17786e-06	1.17729e-06	1.17594e-06	1.17389e-06	1.17121e-06	1.16797e-06	1.16426e-06	1.16014e-06	1.15571e-06	1.15104e-06	1.14621e-06	1.14129e-06	1.13639e-06	1.13157e-06	1.12693e-06	1.12257e-06	1.11858e-06
C6_COA_m	3.30972e-06	2.01172e-05	1.16156e-05	9.44143e-06	8.59369e-06	8.11342e-06	7.79505e-06	7.56267e-06	7.38023e-06	7.22986e-06	7.10304e-06	6.99605e-06	6.90737e-06	6.8363e-06	6.7822e-06	6.74417e-06	6.72101e-06	6.71123e-06	6.71311e-06	6.72487e-06	6.74466e-06	6.77072e-06	6.80138e-06	6.83511e-06	6.87056e-06	6.90656e-06	6.94211e-06	6.97641e-06	7.0088e-06	7.03882e-06	7.06612e-06	7.0905e-06	7.11188e-06	7.13026e-06	7.14575e-06	7.1585e-06	7.16876e-06	7.17678e-06	7.18289e-06	7.18743e-06	7.19078e-06	7.19332e-06	7.19549e-06	7.19769e-06	7.2004e-06	7.20408e-06	7.20923e-06	7.21638e-06	7.22608e-06
C4_COA_m	2.12088e-06	9.43331e-05	0.000249722	0.000409468	0.000554857	0.000682656	0.000793668	0.000889949	0.000973858	0.00104764	0.0011132	0.0011721	0.00122555	0.00127448	0.00131965	0.00136166	0.00140099	0.00143805	0.00147319	0.00150671	0.00153886	0.00156985	0.00159985	0.00162901	0.00165744	0.00168523	0.00171245	0.00173917	0.0017654	0.00179119	0.00181654	0.00184147	0.00186598	0.00189007	0.00191374	0.00193699	0.00195981	0.00198221	0.00200419	0.00202575	0.00204689	0.00206763	0.00208798	0.00210796	0.0021276	0.00214691	0.00216595	0.00218475	0.00220336
C16_ENCOA_m	0.000816468	0.000796517	0.000777898	0.000763351	0.000750487	0.000737913	0.000724958	0.000711385	0.000697183	0.000682439	0.000667278	0.00065184	0.000636258	0.000620654	0.000605133	0.000589784	0.000574679	0.000559873	0.00054541	0.000531319	0.00051762	0.000504327	0.000491444	0.000478969	0.000466899	0.000455224	0.000443932	0.00043301	0.00042244	0.000412207	0.000402292	0.000392676	0.00038334	0.000374265	0.000365431	0.000356818	0.000348407	0.00034018	0.000332117	0.0003242	0.00031641	0.00030873	0.000301142	0.000293629	0.000286173	0.000278756	0.00027136	0.000263968	0.00025656
C14_ENCOA_m	0.000473497	0.000467131	0.000472075	0.000474152	0.000476518	0.000478717	0.000480369	0.00048127	0.000481307	0.000480426	0.000478622	0.000475926	0.00047239	0.000468086	0.000463094	0.000457499	0.000451386	0.000444836	0.000437928	0.000430732	0.000423313	0.000415729	0.000408031	0.000400261	0.000392459	0.000384655	0.000376875	0.000369141	0.000361471	0.000353878	0.000346373	0.000338962	0.000331652	0.000324444	0.000317341	0.000310341	0.000303443	0.000296645	0.000289943	0.000283332	0.000276807	0.000270363	0.000263994	0.000257693	0.000251453	0.000245267	0.000239128	0.000233026	0.000226954
C12_ENCOA_m	0.000316349	0.000317924	0.000322756	0.000327868	0.000333433	0.00033927	0.000345275	0.00035133	0.000357313	0.0003631	0.000368583	0.000373663	0.00037826	0.000382312	0.000385774	0.000388615	0.000390821	0.00039239	0.000393331	0.00039366	0.000393403	0.000392587	0.000391247	0.000389416	0.00038713	0.000384424	0.000381335	0.000377895	0.000374137	0.000370092	0.000365787	0.000361248	0.0003565	0.000351563	0.000346458	0.0003412	0.000335806	0.000330289	0.000324659	0.000318928	0.000313102	0.000307189	0.000301193	0.000295119	0.000288969	0.000282745	0.000276447	0.000270072	0.00026362
C10_ENCOA_m	0.00025077	0.000247753	0.000246551	0.00024525	0.000244181	0.00024356	0.000243441	0.00024384	0.000244746	0.000246129	0.000247939	0.000250114	0.000252579	0.000255259	0.000258075	0.000260951	0.000263815	0.000266602	0.000269256	0.000271728	0.000273977	0.000275971	0.000277685	0.000279101	0.000280207	0.000280998	0.000281471	0.000281628	0.000281476	0.000281022	0.000280275	0.000279247	0.000277949	0.000276393	0.000274593	0.00027256	0.000270307	0.000267845	0.000265186	0.00026234	0.000259316	0.000256124	0.000252772	0.000249265	0.000245613	0.000241818	0.000237887	0.000233823	0.000229629
C8_ENCOA_m	0.000286914	0.000277524	0.000266268	0.000255857	0.000246193	0.000237033	0.000228394	0.000220348	0.00021298	0.000206362	0.000200546	0.000195551	0.000191368	0.000187965	0.000185289	0.000183274	0.000181846	0.000180926	0.000180437	0.0001803	0.000180445	0.000180802	0.000181312	0.00018192	0.000182577	0.000183242	0.000183879	0.000184458	0.000184954	0.000185346	0.00018562	0.000185761	0.00018576	0.00018561	0.000185307	0.000184847	0.00018423	0.000183456	0.000182526	0.000181441	0.000180205	0.000178821	0.000177292	0.000175622	0.000173816	0.000171876	0.000169807	0.000167614	0.0001653
C6_ENCOA_m	0.000240853	0.000287742	0.000277703	0.000247053	0.000216287	0.000189852	0.000168505	0.000151867	0.000139177	0.000129604	0.000122408	0.000116995	0.000112921	0.000109863	0.000107592	0.000105946	0.000104806	0.000104082	0.000103703	0.000103612	0.00010376	0.000104102	0.000104602	0.000105224	0.000105939	0.000106718	0.000107539	0.000108379	0.000109219	0.000110044	0.000110837	0.000111588	0.000112285	0.00011292	0.000113484	0.000113972	0.000114379	0.0001147	0.000114933	0.000115074	0.000115123	0.000115077	0.000114935	0.000114697	0.000114361	0.000113925	0.000113389	0.000112749	0.000112003
C4_ENCOA_m	0.00014911	0.000116452	9.55839e-05	8.7377e-05	8.51147e-05	8.52777e-05	8.63736e-05	8.77074e-05	8.89952e-05	9.01621e-05	9.12239e-05	9.22248e-05	9.32072e-05	9.42022e-05	9.52284e-05	9.62945e-05	9.74028e-05	9.85521e-05	9.97395e-05	0.000100962	0.000102215	0.000103497	0.000104805	0.000106136	0.000107487	0.000108856	0.00011024	0.000111635	0.000113039	0.000114446	0.000115853	0.000117256	0.000118648	0.000120025	0.000121381	0.00012271	0.000124005	0.000125262	0.000126472	0.000127629	0.000128726	0.000129756	0.000130712	0.000131586	0.000132369	0.000133054	0.000133631	0.000134092	0.000134425
C16_HYDROXYCOA_m	0.00100923	0.00101008	0.000985591	0.000965908	0.000948753	0.000932314	0.000915579	0.000898156	0.000879987	0.000861165	0.000841844	0.000822194	0.000802382	0.00078256	0.00076286	0.000743392	0.000724244	0.000705486	0.00068717	0.000669332	0.000651998	0.000635181	0.000618887	0.000603113	0.000587852	0.000573093	0.000558818	0.000545011	0.00053165	0.000518714	0.000506179	0.000494021	0.000482215	0.000470738	0.000459563	0.000448667	0.000438025	0.000427612	0.000417405	0.00040738	0.000397514	0.000387784	0.000378168	0.000368644	0.000359188	0.000349779	0.000340394	0.000331009	0.000321599
C14_HYDROXYCOA_m	0.000508551	0.000522885	0.000529959	0.000534781	0.000536655	0.000536805	0.000535776	0.000533801	0.000531011	0.000527485	0.00052328	0.000518445	0.000513031	0.000507088	0.000500671	0.000493835	0.000486637	0.000479131	0.00047137	0.000463403	0.000455276	0.000447027	0.000438695	0.000430309	0.000421898	0.000413483	0.000405085	0.000396718	0.000388394	0.000380123	0.000371912	0.000363766	0.000355687	0.000347676	0.000339733	0.000331856	0.000324044	0.00031629	0.000308593	0.000300945	0.000293342	0.000285776	0.00027824	0.000270725	0.000263223	0.000255724	0.000248215	0.000240685	0.000233118
C12_HYDROXYCOA_m	0.00038242	0.000389833	0.000395958	0.000401905	0.000407935	0.000414183	0.000420606	0.000427123	0.000433624	0.000439986	0.000446086	0.000451808	0.000457051	0.00046173	0.000465781	0.000469156	0.000471826	0.000473777	0.000475008	0.000475532	0.000475366	0.00047454	0.000473084	0.000471034	0.000468429	0.000465307	0.000461706	0.000457665	0.00045322	0.000448406	0.000443256	0.000437799	0.000432064	0.000426076	0.000419858	0.000413431	0.000406812	0.000400018	0.000393063	0.000385958	0.000378713	0.000371336	0.000363833	0.000356209	0.000348465	0.000340602	0.000332619	0.000324511	0.000316274
C10_HYDROXYCOA_m	0.000308445	0.000309417	0.000307537	0.000305855	0.000304062	0.000302682	0.00030188	0.000301717	0.000302208	0.000303331	0.000305037	0.000307255	0.000309897	0.000312868	0.000316069	0.000319402	0.000322775	0.000326104	0.000329311	0.000332332	0.000335109	0.000337599	0.000339763	0.000341577	0.00034302	0.000344081	0.000344755	0.000345039	0.000344938	0.00034446	0.000343613	0.000342409	0.000340861	0.000338983	0.00033679	0.000334296	0.000331514	0.00032846	0.000325145	0.000321582	0.000317782	0.000313757	0.000309515	0.000305064	0.000300411	0.000295562	0.000290521	0.000285292	0.000279874
C8_HYDROXYCOA_m	0.000345899	0.000332318	0.000318127	0.000304864	0.000291812	0.000279205	0.000267202	0.000255963	0.000245638	0.000236336	0.000228121	0.000221014	0.000214997	0.000210022	0.000206015	0.000202889	0.000200548	0.000198891	0.000197817	0.000197228	0.000197032	0.000197143	0.000197484	0.000197984	0.00019858	0.000199218	0.00019985	0.000200435	0.000200939	0.000201332	0.000201591	0.000201697	0.000201634	0.000201389	0.000200955	0.000200324	0.000199491	0.000198455	0.000197214	0.000195767	0.000194116	0.000192261	0.000190204	0.000187948	0.000185494	0.000182843	0.000179997	0.000176954	0.000173715
C6_HYDROXYCOA_m	0.000298306	0.000334391	0.000326284	0.000289468	0.000251922	0.000219661	0.000193653	0.000173432	0.000158048	0.000146474	0.000137798	0.00013129	0.000126404	0.000122747	0.000120036	0.000118074	0.000116716	0.000115852	0.000115398	0.000115284	0.000115451	0.00011585	0.000116434	0.000117165	0.000118005	0.000118924	0.000119893	0.000120885	0.000121878	0.000122852	0.00012379	0.000124675	0.000125495	0.000126238	0.000126893	0.000127454	0.000127912	0.000128262	0.000128499	0.00012862	0.00012862	0.000128497	0.000128248	0.00012787	0.000127361	0.000126719	0.000125937	0.000125013	0.00012394
C4_HYDROXYCOA_m	0.000150137	0.000122963	0.00010438	9.69727e-05	9.29025e-05	9.04799e-05	8.87948e-05	8.74123e-05	8.61826e-05	8.50836e-05	8.4137e-05	8.33689e-05	8.27953e-05	8.24189e-05	8.22324e-05	8.22217e-05	8.237e-05	8.26595e-05	8.30733e-05	8.35957e-05	8.42128e-05	8.49123e-05	8.56829e-05	8.65146e-05	8.73982e-05	8.8325e-05	8.92869e-05	9.02756e-05	9.12834e-05	9.23022e-05	9.3324e-05	9.43406e-05	9.53439e-05	9.63252e-05	9.72761e-05	9.81877e-05	9.90511e-05	9.98569e-05	0.000100596	0.000101258	0.000101834	0.000102313	0.000102684	0.000102936	0.000103057	0.000103033	0.000102851	0.000102493	0.000101944
C16_KETOCOA_m	6.82904e-09	6.38368e-08	9.5565e-08	1.15809e-07	1.31952e-07	1.4642e-07	1.59388e-07	1.70604e-07	1.7991e-07	1.8729e-07	1.92811e-07	1.96598e-07	1.98802e-07	1.99599e-07	1.9917e-07	1.977e-07	1.95367e-07	1.92338e-07	1.88769e-07	1.84799e-07	1.8055e-07	1.76128e-07	1.71622e-07	1.67106e-07	1.62641e-07	1.58276e-07	1.54048e-07	1.49984e-07	1.46107e-07	1.4243e-07	1.38962e-07	1.35706e-07	1.32665e-07	1.29836e-07	1.27215e-07	1.24797e-07	1.22574e-07	1.2054e-07	1.18686e-07	1.17006e-07	1.15491e-07	1.14134e-07	1.12931e-07	1.11877e-07	1.1097e-07	1.1021e-07	1.09602e-07	1.09152e-07	1.08876e-07
C14_KETOCOA_m	4.75518e-09	3.32517e-08	5.16053e-08	6.4361e-08	7.49086e-08	8.46059e-08	9.36019e-08	1.01757e-07	1.08954e-07	1.15136e-07	1.20288e-07	1.24426e-07	1.27585e-07	1.29824e-07	1.31212e-07	1.31833e-07	1.31775e-07	1.3113e-07	1.2999e-07	1.28442e-07	1.26567e-07	1.24442e-07	1.22133e-07	1.19699e-07	1.1719e-07	1.14651e-07	1.12115e-07	1.09614e-07	1.07168e-07	1.04798e-07	1.02517e-07	1.00334e-07	9.82571e-08	9.62898e-08	9.44344e-08	9.26913e-08	9.10594e-08	8.95367e-08	8.81205e-08	8.68077e-08	8.5595e-08	8.44793e-08	8.34578e-08	8.25287e-08	8.16909e-08	8.09453e-08	8.02945e-08	7.97439e-08	7.93022e-08
C12_KETOCOA_m	2.95316e-09	2.41282e-08	3.78431e-08	4.75726e-08	5.60418e-08	6.42649e-08	7.23427e-08	8.01545e-08	8.75768e-08	9.45177e-08	1.00906e-07	1.06685e-07	1.11816e-07	1.16274e-07	1.20054e-07	1.23164e-07	1.25629e-07	1.27486e-07	1.28781e-07	1.29567e-07	1.29901e-07	1.29841e-07	1.29445e-07	1.28768e-07	1.27864e-07	1.26779e-07	1.25558e-07	1.2424e-07	1.22859e-07	1.21443e-07	1.20018e-07	1.18606e-07	1.17222e-07	1.15883e-07	1.14598e-07	1.13378e-07	1.12228e-07	1.11154e-07	1.1016e-07	1.09249e-07	1.08422e-07	1.07683e-07	1.07033e-07	1.06476e-07	1.06016e-07	1.0566e-07	1.05419e-07	1.05304e-07	1.05337e-07
C10_KETOCOA_m	2.17215e-09	1.95896e-08	2.98555e-08	3.67102e-08	4.23322e-08	4.7584e-08	5.26054e-08	5.73687e-08	6.1848e-08	6.60371e-08	6.99363e-08	7.35453e-08	7.68623e-08	7.98842e-08	8.26083e-08	8.50339e-08	8.71634e-08	8.90028e-08	9.05623e-08	9.18556e-08	9.28999e-08	9.37153e-08	9.43233e-08	9.47469e-08	9.50096e-08	9.51345e-08	9.51443e-08	9.50603e-08	9.49029e-08	9.46905e-08	9.44402e-08	9.41671e-08	9.38847e-08	9.3605e-08	9.33383e-08	9.30935e-08	9.28785e-08	9.26999e-08	9.25636e-08	9.24749e-08	9.24387e-08	9.24602e-08	9.25447e-08	9.26985e-08	9.29296e-08	9.32478e-08	9.36662e-08	9.42022e-08	9.48789e-08
C8_KETOCOA_m	2.89314e-09	1.96167e-08	2.94143e-08	3.50364e-08	3.89691e-08	4.21303e-08	4.46977e-08	4.67122e-08	4.82344e-08	4.93488e-08	5.0144e-08	5.07007e-08	5.10868e-08	5.13567e-08	5.15514e-08	5.17001e-08	5.18225e-08	5.19308e-08	5.20319e-08	5.21289e-08	5.22226e-08	5.23125e-08	5.23975e-08	5.24769e-08	5.25498e-08	5.26162e-08	5.26765e-08	5.27314e-08	5.27823e-08	5.28308e-08	5.28788e-08	5.29281e-08	5.29807e-08	5.30386e-08	5.31036e-08	5.31774e-08	5.32615e-08	5.33575e-08	5.34665e-08	5.359e-08	5.37292e-08	5.38858e-08	5.40615e-08	5.42588e-08	5.44808e-08	5.4732e-08	5.50183e-08	5.53477e-08	5.5731e-08
C6_KETOCOA_m	1.03129e-10	4.07889e-09	8.57051e-09	1.07768e-08	1.17835e-08	1.23182e-08	1.26294e-08	1.28379e-08	1.30108e-08	1.31805e-08	1.33576e-08	1.35419e-08	1.37291e-08	1.39149e-08	1.40963e-08	1.42714e-08	1.44399e-08	1.46022e-08	1.47592e-08	1.4912e-08	1.50618e-08	1.52099e-08	1.53575e-08	1.55056e-08	1.56553e-08	1.58076e-08	1.59632e-08	1.61231e-08	1.62878e-08	1.6458e-08	1.66342e-08	1.68167e-08	1.70059e-08	1.7202e-08	1.74051e-08	1.76152e-08	1.78322e-08	1.80558e-08	1.8286e-08	1.85222e-08	1.87642e-08	1.90116e-08	1.9264e-08	1.9521e-08	1.97826e-08	2.00487e-08	2.03197e-08	2.05964e-08	2.08802e-08
C4_KETOCOA_m	3.90667e-10	5.02666e-09	8.68057e-09	1.0595e-08	1.18964e-08	1.30241e-08	1.40297e-08	1.49061e-08	1.56552e-08	1.62904e-08	1.68294e-08	1.72894e-08	1.76852e-08	1.80281e-08	1.83272e-08	1.85896e-08	1.88209e-08	1.90264e-08	1.92107e-08	1.93782e-08	1.95332e-08	1.96798e-08	1.98219e-08	1.99631e-08	2.01068e-08	2.02561e-08	2.04137e-08	2.0582e-08	2.07632e-08	2.0959e-08	2.11709e-08	2.14001e-08	2.16477e-08	2.19142e-08	2.22001e-08	2.25057e-08	2.2831e-08	2.31759e-08	2.35399e-08	2.39228e-08	2.43238e-08	2.47423e-08	2.51775e-08	2.56289e-08	2.60958e-08	2.65778e-08	2.7075e-08	2.75878e-08	2.81176e-08
[truncated: 51 more columns]
