# Supplementary material for: Systems-level computational modeling demonstrates fuel selection switching in high capacity running and low capacity running rats
Source: PLoS Comput Biol. 2018 Feb 23;14(2):e1005982. doi: 10.1371/journal.pcbi.1005982 (PMC5841818; doi:10.1371/journal.pcbi.1005982)
Supplement: S1 Matlab Code — This code also contains the code required to simulate the model as is needed to generate several figures. (ZIP) [file pcbi.1005982.s009.zip]

Archive with 143 entries (142 files):
- Figure and model code/bin/
- Figure and model code/bin/addionew.m
- Figure and model code/bin/addionew_3.m
- Figure and model code/bin/adjustparams.m
- Figure and model code/bin/ATP_potential_plot4.m
- Figure and model code/bin/Auto_dims.m
- Figure and model code/bin/B_ox_flux.m
- Figure and model code/bin/Beta_ox_wrapper2.m
- Figure and model code/bin/Bioenergetic_ratio_fig6.m
- Figure and model code/bin/CB_dx_dt_fit.m
- Figure and model code/bin/CB_dx_dt_one_way.m
- Figure and model code/bin/CB_dx_dt_SS_act_HCR.m
- Figure and model code/bin/CB_dx_dt_SS_act_LCR.m
- Figure and model code/bin/choose_VO2_percent.m
- Figure and model code/bin/create_text_box.m
- Figure and model code/bin/create_text_box2.m
- Figure and model code/bin/create_text_box4.m
- Figure and model code/bin/create_text_box5.m
- Figure and model code/bin/cycles.m
- Figure and model code/bin/data_adjust.m
- Figure and model code/bin/DIMS.m
- Figure and model code/bin/distinguishable_colors.m
- Figure and model code/bin/errorbar_groups.m
- Figure and model code/bin/Fig_11_WS.mat
- Figure and model code/bin/Fig_12_WS.mat
- Figure and model code/bin/Fig_13_WS.mat
- Figure and model code/bin/Fig_4_WS.mat
- Figure and model code/bin/Fig_5_WS.mat
- Figure and model code/bin/Fig_6_plot.m
- Figure and model code/bin/Fig_6_species.m
- Figure and model code/bin/Fig_6_WS.mat
- Figure and model code/bin/Fig_7_WS.mat
- Figure and model code/bin/Fig_8_WS.mat
- Figure and model code/bin/Fig_9_10.mat
- Figure and model code/bin/Fig_S1a.fig
- Figure and model code/bin/Fig_S1b.fig
- Figure and model code/bin/Fig_S2a.fig
- Figure and model code/bin/Fig_S2b.fig
- Figure and model code/bin/Fig_S3.fig
- Figure and model code/bin/Figure_4.m
- Figure and model code/bin/Figure_4_2.m
- Figure and model code/bin/Figure_7.m
- Figure and model code/bin/Figure_7_2.m
- Figure and model code/bin/FORMAT_data2.m
- Figure and model code/bin/G3P_shuttle_flux.m
- Figure and model code/bin/gene_names_caps.xlsx
- Figure and model code/bin/gene_names_caps_2.xlsx
- Figure and model code/bin/Get_adjust_params.m
- Figure and model code/bin/geterror.m
- Figure and model code/bin/getfitness.m
- Figure and model code/bin/getoutput.m
- Figure and model code/bin/getsensitivities.m
- Figure and model code/bin/Gly_ave_flux.m
- Figure and model code/bin/Gly_KO.m
- Figure and model code/bin/gp_everything_new2.txt
- Figure and model code/bin/HCR_atpase.xlsx
- Figure and model code/bin/HCR_IC_adjust.m
- Figure and model code/bin/HCR_JO2_JCO2_lac_ACCARN_fig4_1.m
- Figure and model code/bin/HCR_JO2_JCO2_lac_ACCARN_fig4_2.m
- Figure and model code/bin/HCR_LCR_Fig_11.m
- Figure and model code/bin/HCR_LCR_Fig_12.m
- Figure and model code/bin/HCR_LCR_Fig_13_1.m
- Figure and model code/bin/HCR_LCR_Fig_13_2.m
- Figure and model code/bin/HCR_LCR_Fig_2.m
- Figure and model code/bin/HCR_LCR_Fig_3.m
- Figure and model code/bin/HCR_LCR_Fig_4.m
- Figure and model code/bin/HCR_LCR_Fig_5.m
- Figure and model code/bin/HCR_LCR_Fig_6.m
- Figure and model code/bin/HCR_LCR_Fig_7.m
- Figure and model code/bin/HCR_LCR_Fig_8.m
- Figure and model code/bin/HCR_LCR_Fig_9_10.m
- Figure and model code/bin/HCR_LCR_metabolite_time_plot.m
- Figure and model code/bin/HCR_metabolite_with_time.txt
- Figure and model code/bin/HCR_plot1.m
- Figure and model code/bin/HCR_plot2.m
- Figure and model code/bin/LCR_IC_adjust.m
- Figure and model code/bin/LCR_JO2_JCO2_lac_ACCARN_fig4_1.m
- Figure and model code/bin/LCR_JO2_JCO2_lac_ACCARN_fig4_2.m
- Figure and model code/bin/LCR_JO2_JCO2_lac_ACCARN_mito_fac_3_fig4_1.m
- Figure and model code/bin/LCR_JO2_JCO2_lac_ACCARN_mito_fac_3_fig4_2.m
- Figure and model code/bin/LCR_metabolite_with_time.txt
- Figure and model code/bin/LCR_mito_param_adjust2.m
- Figure and model code/bin/LCR_mito_param_adjust3.m
- Figure and model code/bin/LCR_plot1.m
- Figure and model code/bin/LCR_plot2.m
- Figure and model code/bin/LDH_flux.m
- Figure and model code/bin/linear_ATPase.m
- Figure and model code/bin/Lt_select.m
- Figure and model code/bin/max_flux.m
- Figure and model code/bin/membrane_potential_plot4.m
- Figure and model code/bin/MY_interp.m
- Figure and model code/bin/new_X.m
- Figure and model code/bin/new_X_fit.m
- Figure and model code/bin/new_X_fit_activation_SS.m
- Figure and model code/bin/new_X_fit_activation_SS_LCR.m
- Figure and model code/bin/Paper_Fig_8_ratios.m
- Figure and model code/bin/params_Xact_fac2.m
- Figure and model code/bin/params_Xact_rest.m
- Figure and model code/bin/PDH_flux.m
- Figure and model code/bin/plot_output_HCR_fig4_1.m
- Figure and model code/bin/plot_output_HCR_fig4_2.m
- Figure and model code/bin/plot_output_HCR_fig7_1.m
- Figure and model code/bin/plot_output_LCR_fig4_1.m
- Figure and model code/bin/plot_output_LCR_fig4_2.m
- Figure and model code/bin/plot_output_LCR_fig7_1.m
- Figure and model code/bin/Plot_wrapper2.m
- Figure and model code/bin/Plot_wrapper4.m
- Figure and model code/bin/pp.mat
- Figure and model code/bin/pyr_species.m
- Figure and model code/bin/read_bcn_file.m
- Figure and model code/bin/readpnames.m
- Figure and model code/bin/RQ_plot6.m
- Figure and model code/bin/Schematic.m
- Figure and model code/bin/schematic_2.m
- Figure and model code/bin/Sim_output_flux.m
- Figure and model code/bin/Sim_output_flux_HCR.m
- Figure and model code/bin/Sim_output_flux_HCR_act.m
- Figure and model code/bin/Sim_output_flux_LCR.m
- Figure and model code/bin/Sim_output_flux_LCR_act.m
- Figure and model code/bin/Sim_output_Y.m
- Figure and model code/bin/Sim_output_Y_HCR.m
- Figure and model code/bin/Sim_output_Y_LCR.m
- Figure and model code/bin/species_names.xlsx
- Figure and model code/bin/SS_ANT.m
- Figure and model code/bin/SS_ATP.m
- Figure and model code/bin/SS_B_ox_flux.m
- Figure and model code/bin/SS_G3P_flux.m
- Figure and model code/bin/SS_Gly_flux.m
- Figure and model code/bin/SS_LDH_flux.m
- Figure and model code/bin/Supp_Fig_4.m
- Figure and model code/bin/T_constraint.m
- Figure and model code/bin/TCA_ave_flux.m
- Figure and model code/bin/time.mat
- Figure and model code/bin/UM_cell_all_fig1_HCR.xlsx
- Figure and model code/bin/UM_cell_all_fig1_LCR.xlsx
- Figure and model code/bin/unpack_X.m
- Figure and model code/bin/unpack_X_rest.m
- Figure and model code/bin/Wrapper_MY_interp.m
- Figure and model code/bin/X_act_exp.m
- Figure and model code/bin/X_act_exp_LCR.m
- Figure and model code/bin/Y_select3.m
- Figure and model code/Main_script.m
- Figure and model code/READ_ME.txt
