# Supplementary material for: Systems-level computational modeling demonstrates fuel selection switching in high capacity running and low capacity running rats
Source: PLoS Comput Biol. 2018 Feb 23;14(2):e1005982. doi: 10.1371/journal.pcbi.1005982 (PMC5841818; doi:10.1371/journal.pcbi.1005982)
Supplement: S1 Matlab Code — This code also contains the code required to simulate the model as is needed to generate several figures. (ZIP) [file pcbi.1005982.s009.zip › Figure and model code/bin/addionew_3.m]

% clear all
%load the stored partition coefficient matrix
% load partmat

%
% Loading reactions 
%

% [species,enzymes,genes,reversibility,S,EC] = read_bcn_file('heart_met2.w.bcn');
% [m,n] = size(S);
% n_int = n; % number of internal reactions
% Srx = S;
% C=cycles(S);
% Adding transport fluxes

% %Specify input and output species names in cell arrays

%Augment the stoichiometric matrix to incorporate the inputs and outputs
for j = 1:length(inputs)
    S(:,n+j) = zeros(m,1);
    i=1;
    while (i<=length(species)) 
        if (strcmp(inputs(j), species(i)))
            display('Input:')
            display(species(i)) %display for verification
            S(i,n+j) = 1;
            enzymes(n+j) = {['input' ' ' inputs{j}]};
            reversibility(n+j) = 1;
            eval(['j_',inputs{j},'=',num2str(n+j)])
            flag=1;
            break
        end
        i = i+1;
        flag=0;
        if(i>length(species) && flag==0)
            inputs(j)
            error(['Species ' num2str(inputs{j}) ' not found: please verify the input species name'])
        end
    end
end
[m,n] = size(S);

for j = 1:length(outputs)
    S(:,n+j) = zeros(m,1);
    i=1;
    while (i<=length(species)) 
        if (strcmp(outputs(j), species(i)))
            display('Output:')
            display(species(i)) %display for verification
            S(i,n+j) = -1;
            enzymes(n+j) = {['output' ' ' outputs{j}]};
            reversibility(n+j) = 1;
            eval(['j_',outputs{j},'=',num2str(n+j)])
            flag=1;
            break
        end
        i = i+1;
        flag=0;
        if(i>length(species) && flag==0)
            outputs(j)
            error(['Species ' num2str(outputs{j}) ' not found: please verify the input species name'])
        end
    end
end

P = zeros(length(species));
Vcy = 0.75;Vmi =0.05;Vec = 1-(Vcy+Vmi);
% Vcy = 577.5;Vmi = 38.5;Vec = 154.8;% uses above water fractions

for i = 1:length(species);
    P(i,i) = Vmi*(~isempty(strfind(species{i},'_m')))+Vec*(~isempty(strfind(species{i},'_e')))+ ...
        Vcy*(1-((~isempty(strfind(species{i},'_m')))|| ~isempty(strfind(species{i},'_e'))));
end

[m,n] = size(S);
conservedpools = (null((P\S)', 'r'))';
L=conservedpools';

% %j_GLC = n+1;
% %j_ETH = n+2;
% %j_O2  = n+3;
% %j_CO2 = n+4;
% %j_AC  = n+5;
% %j_GLY = n+6;
% %j_LIP = n+7;
% %j_ATPM = 67;
% %[m,n] = size(S);
% 
% % %Displaying conserved pools by computing the left nullspace of inv(P)*S
% conservedpools = (null((inv(P)*S)', 'r'))';
% 
% % conservedpools = round(1000.*conservedpools)./1000;
% 
% [r c] = size(conservedpools)
% 
% conservedpools = rref(conservedpools);
% 
% [negelr,negelc] = ind2sub(size(conservedpools),find(conservedpools<0));
% 
% negsubmatrix=[];
% negrow=[];
% 
% for i = 1:r
% 
%     
% %     ~isempty(find(negelr==i))
%     if (~isempty(find(negelr==i)))
%         negrow = [negrow;i];
%         negsubmatrix = [negsubmatrix;conservedpools(i,:)];
%     else
%         [a b] = find(conservedpools(i,:));
%    
%         
% 
%     expression = [];
% 
%     [m n] = size(b);
% 
%     for j = 1:n
% 
%         if (j==1)
% 
%             expression = [num2str(conservedpools(i,b(j))) '*' species{b(j)}];
% 
%         else
% 
%             expression = [expression ' + ' num2str(conservedpools(i,b(j))) '*' species{b(j)}];
% 
%         end
% 
%     end
% 
%     pools{i} = expression;
%  end
% end
% 
% 
% pools'
% 
% 
