# Supplementary material for: Systems-level computational modeling demonstrates fuel selection switching in high capacity running and low capacity running rats
Source: PLoS Comput Biol. 2018 Feb 23;14(2):e1005982. doi: 10.1371/journal.pcbi.1005982 (PMC5841818; doi:10.1371/journal.pcbi.1005982)
Supplement: S1 Matlab Code — This code also contains the code required to simulate the model as is needed to generate several figures. (ZIP) [file pcbi.1005982.s009.zip › Figure and model code/bin/adjustparams.m]

% Customized parameter adjustment function (paramfile)
% takes adjustable parameter vector and p-structure
% outputs new parameters placed in p-structure
% must use following syntax when setting parameter values:
% p.name = x(#); % [LB UB] where LB and UB are lower and upper bounds
% NOTE: must have space before equals sign to work with readpnames.m

function p = adjustparams(p,x,paramfile)

% convert to log for use with some parameters
Lx=10.^x;

p = paramfile(p,Lx,x);

[~,p.ptype] = readpnames([char(paramfile) '.m']);
% p.ptype = zeros(73,1);

% build adjustable parameters vector and ptype vector
for i=1:numel(x)
    if p.ptype(i)
        p.ap(i) = Lx(i);
    else
        p.ap(i) = x(i);
    end
end
