# Supplementary material for: Systems-level computational modeling demonstrates fuel selection switching in high capacity running and low capacity running rats
Source: PLoS Comput Biol. 2018 Feb 23;14(2):e1005982. doi: 10.1371/journal.pcbi.1005982 (PMC5841818; doi:10.1371/journal.pcbi.1005982)
Supplement: S1 Matlab Code — This code also contains the code required to simulate the model as is needed to generate several figures. (ZIP) [file pcbi.1005982.s009.zip › Figure and model code/bin/ATP_potential_plot4.m]

function ATP_potential_plot4(TIME,Y_mat,species)
for k = 1:length(Y_mat)
Cytosolic = {'ADP';'ATP';'PI'};
Mitochondrial = {'ADP_m';'ATP_m';'PI_m'};

Y_want1 = Y_select3(Cytosolic,species,Y_mat{k});
Y_want2 = Y_select3(Mitochondrial,species,Y_mat{k});
Q_cyto = Y_want1(:,1).*Y_want1(:,3)./Y_want1(:,2);
Q_mito = Y_want2(:,1).*Y_want2(:,3)./Y_want2(:,2);
ADP_total = Y_want1(:,1)+Y_want2(:,1);
ATP_total = Y_want1(:,2)+Y_want2(:,2);
PI_total = Y_want1(:,3)+Y_want2(:,3);
Q_total = (ADP_total.*PI_total)./ATP_total;

R = 8.314e-3;T = 298.15;dG0 = -36.0;
dGprime_cyto = dG0 + R*T*log(Q_cyto);
dGprime_mito = dG0 + R*T*log(Q_mito);
dGprime_total = dG0 + R*T*log(Q_total);
dGprime = [dGprime_cyto dGprime_mito dGprime_total];
T = {'Cyto' 'Mito' 'Total'};
if k==2
    c = '-r';
else
    c = '-b';
end
subplot(5,3,2,'linewidth',1.25)
hold on;box on;
plot(TIME{k},dGprime(:,1),c,'linewidth',2)
% title(T{1});
axis tight;%axis square
ylabel({'Cytosolic'; 'ATP Potential';'(\Delta G (kJ/mol)'});
end
