# Supplementary material for: Systems-level computational modeling demonstrates fuel selection switching in high capacity running and low capacity running rats
Source: PLoS Comput Biol. 2018 Feb 23;14(2):e1005982. doi: 10.1371/journal.pcbi.1005982 (PMC5841818; doi:10.1371/journal.pcbi.1005982)
Supplement: S1 Matlab Code — This code also contains the code required to simulate the model as is needed to generate several figures. (ZIP) [file pcbi.1005982.s009.zip › Figure and model code/bin/Auto_dims.m]

function dim = Auto_dims(dim)
if numel(dim)==1 && dim(1)==1
    dim(2) = 1;
else
dim = DIMS(dim);
if dim(1)==2 && dim(2)>4 && isprime(dim(2))
       dim(2) = dim(2)+1;
       dimtemp = factor(dim(2));
       dim = [dim(1) dimtemp];
end
dim = DIMS(dim);

if dim(1)>=4 && dim(2)==2
       dim(2) = dim(1)-1;
       dim(1) = dim(1)-1;
end

if dim(1)>dim(2)
    tempdim1 = dim(2);
    tempdim2 = dim(1);
    dim(1) = tempdim1;
    dim(2) = tempdim2;
end
    
end
