# Supplementary material for: Systems-level computational modeling demonstrates fuel selection switching in high capacity running and low capacity running rats
Source: PLoS Comput Biol. 2018 Feb 23;14(2):e1005982. doi: 10.1371/journal.pcbi.1005982 (PMC5841818; doi:10.1371/journal.pcbi.1005982)
Supplement: S1 Matlab Code — This code also contains the code required to simulate the model as is needed to generate several figures. (ZIP) [file pcbi.1005982.s009.zip › Figure and model code/bin/Beta_ox_wrapper2.m]

function Beta_ox_wrapper2(TIME,J_mat,genes)
subplot(5,3,4,'linewidth',1.25);Gly_ave_flux(TIME,J_mat,genes)
subplot(5,3,5,'linewidth',1.25);G3P_shuttle_flux(TIME,J_mat,genes)
% subplot(4,3,5);G3P_shuttle_flux2(TIME,J_mat,genes)
% subplot(4,3,10);B_ox_flux_CoQ(TIME,J_mat,genes)
% subplot(4,3,11);B_ox_flux_NADH(TIME,J_mat,genes)
% subplot(4,3,12);B_ox_flux_ACCOA(TIME,J_mat,genes)
subplot(5,3,13,'linewidth',1.25);TCA_ave_flux(TIME,J_mat,genes)
subplot(5,3,14,'linewidth',1.25);B_ox_flux(TIME,J_mat,genes)
