# Supplementary material for: Systems-level computational modeling demonstrates fuel selection switching in high capacity running and low capacity running rats
Source: PLoS Comput Biol. 2018 Feb 23;14(2):e1005982. doi: 10.1371/journal.pcbi.1005982 (PMC5841818; doi:10.1371/journal.pcbi.1005982)
Supplement: S1 Matlab Code — This code also contains the code required to simulate the model as is needed to generate several figures. (ZIP) [file pcbi.1005982.s009.zip › Figure and model code/bin/Bioenergetic_ratio_fig6.m]

function Bioenergetic_ratio_fig6(TIME,Y_mat,species)
for k = 1:length(Y_mat)
species_want1 = {};
species_want2 = {};

num = {'NAD';'NAD_m';'ACCOA_m'};
den = {'NADH';'NADH_m';'COA_m'};
for i = 1:length(num);%length(species)% choose indices of what species want to plot
species_want1{numel(species_want1)+1} = num{i};
end
for i = 1:length(den);%length(species)% choose indices of what species want to plot
species_want2{numel(species_want2)+1} = den{i};
end
Y_want1 = Y_select3(species_want1,species,Y_mat{k});
Y_want2 = Y_select3(species_want2,species,Y_mat{k});
Y_want = Y_want1./Y_want2;

if k==2
    c = '-r';
else
    c = '-b';
end
G = [3 11 12];
for i = 1:length(species_want1)
    subplot(5,3,G(i),'linewidth',1.25)
    hold on;box on;
    plot(TIME{k},Y_want(:,i),c,'linewidth',2)
%     title([num{i} '/' den{i}]);
    axis tight;%xlim([0 20]);
%     xlabel('Time (min)');
    ylabel([num{i} '/' den{i}])
end
end
