# Supplementary material for: Systems-level computational modeling demonstrates fuel selection switching in high capacity running and low capacity running rats
Source: PLoS Comput Biol. 2018 Feb 23;14(2):e1005982. doi: 10.1371/journal.pcbi.1005982 (PMC5841818; doi:10.1371/journal.pcbi.1005982)
Supplement: S1 Matlab Code — This code also contains the code required to simulate the model as is needed to generate several figures. (ZIP) [file pcbi.1005982.s009.zip › Figure and model code/bin/CB_dx_dt_one_way.m]

function dCdt = CB_dx_dt_one_way(t,C,p,data_time,flag)
% Unpack structure
S = p.S;
Srx = p.Srx;
Jmode = p.Jmode;
Xmode = p.Xmode;
dGo = p.dGo;
JatpaseI = p.JatpaseI;
Jatpase = p.Jatpase;
n_int = p.n_int;
RT = p.RT;
index = p.index;
P = p.P;
[~,J] =  new_X_fit(Jmode,Xmode,C,Srx,dGo,n_int,RT,flag,p);
%% Interpolate ATPase and Boundary fluxes at a certain time and Clamping BFs
% coef = [-3.38288893015028e-12,9.05432697982587e-10,-1.00684509072868e-07,6.01777109323158e-06,-0.000208415218980909,0.00417296833784569,-0.0444094639682113,0.183634970281191,0.323865298755457,2.53463234789602];
% t = p.interptime;
% J(JatpaseI) = coef(10) + coef(9).*t + coef(8).*t.^2 + coef(7).*t.^3 + coef(6).*t.^4 + coef(5).*t.^5 + coef(4).*t.^6 + coef(3).*t.^7 + coef(2).*t.^8 + coef(1).*t.^9; 
J(JatpaseI) = linear_ATPase(p,t);
% J(JatpaseI) = polyval(p,t);
% J(JatpaseI)=interp1(data_time,Jatpase(1:length(data_time)),t);%Jatpase(1);Jatpase(1);%


P(16,16) = 1;% change partition for water
P(25,25) = 1;% change partition for CO2
P(43,43) = 1;% Change partition for O2
% P(40,40) = 154.8;% Change partition for Q
% P(42,42) = 154.8;% Change partition for QH2
% P(92:end,:) = [];P(:,92:end) = [];
%% Calculate RHS
J = J./770;% convert fluxes from mmol/min*kg to M/min --770 mL/kg (water/SKM weight)
dCdt=P\(S*J);
dCdt(41) = 1e2*dCdt(41);
%% Clamp concentrations correspond with "want"
if ~isempty(index)
    for i = 1:length(index)
        dCdt(index(i)) = 0;% clamped concentrations
    end
end
