# Supplementary material for: Systems-level computational modeling demonstrates fuel selection switching in high capacity running and low capacity running rats
Source: PLoS Comput Biol. 2018 Feb 23;14(2):e1005982. doi: 10.1371/journal.pcbi.1005982 (PMC5841818; doi:10.1371/journal.pcbi.1005982)
Supplement: S1 Matlab Code — This code also contains the code required to simulate the model as is needed to generate several figures. (ZIP) [file pcbi.1005982.s009.zip › Figure and model code/bin/choose_VO2_percent.m]

function [HCR_time,LCR_time] = choose_VO2_percent(given_VO2)

data_LCR = importdata('UM_cell_all_fig1_LCR.xlsx');
data_HCR = importdata('UM_cell_all_fig1_HCR.xlsx');
[interp_data_LCR,interp_data_HCR,time_HCR,time_LCR] = Wrapper_MY_interp(data_HCR,data_LCR);
% Find where VO2/VO2max_HCR = VO2/VO2max_LCR
VO2_HCR = round(interp_data_HCR(:,5),3);% round interpolated numbers
VO2_LCR = round(interp_data_LCR(:,5),3);% round interpolated numbers
[Int_VO2,VO2_HCRi,VO2_LCRi] = intersect(VO2_HCR,VO2_LCR);
% for i = 1:length(given_VO2)
% Find VO2/VO2_max nearest to want I want
diff = abs(VO2_HCR-given_VO2);
MIN = min(diff);
in = find(diff==MIN);
HCR_time = time_HCR(in);
diff = abs(VO2_LCR-given_VO2);
MIN = min(diff);
in = find(diff==MIN);
LCR_time = time_LCR(in);
