# Supplementary material for: Systems-level computational modeling demonstrates fuel selection switching in high capacity running and low capacity running rats
Source: PLoS Comput Biol. 2018 Feb 23;14(2):e1005982. doi: 10.1371/journal.pcbi.1005982 (PMC5841818; doi:10.1371/journal.pcbi.1005982)
Supplement: S1 Matlab Code — This code also contains the code required to simulate the model as is needed to generate several figures. (ZIP) [file pcbi.1005982.s009.zip › Figure and model code/bin/create_text_box.m]

function create_text_box()

% Create textbox
annotation('textbox',...
    [0.10625 0.44791296996686 0.0346354166666667 0.0616113744075829],...
    'String',{'C'},...
    'LineStyle','none',...
    'FontSize',16,...
    'FontName','Arial');

% Create textbox
annotation('textbox',...
    [0.559375000000001 0.450282638213304 0.0346354166666667 0.0616113744075829],...
    'String',{'D'},...
    'LineStyle','none',...
    'FontSize',16,...
    'FontName','Arial');

% Create textbox
annotation('textbox',...
    [0.559635416666667 0.939619131104301 0.03359375 0.0616113744075829],...
    'String',{'B'},...
    'LineStyle','none',...
    'FontSize',16,...
    'FontName','Arial');

% Create textbox
annotation('textbox',...
    [0.107291666666667 0.945543301720416 0.03359375 0.0616113744075829],...
    'String',{'A'},...
    'LineStyle','none',...
    'FontSize',16,...
    'FontName','Arial');
