# Supplementary material for: Systems-level computational modeling demonstrates fuel selection switching in high capacity running and low capacity running rats
Source: PLoS Comput Biol. 2018 Feb 23;14(2):e1005982. doi: 10.1371/journal.pcbi.1005982 (PMC5841818; doi:10.1371/journal.pcbi.1005982)
Supplement: S1 Matlab Code — This code also contains the code required to simulate the model as is needed to generate several figures. (ZIP) [file pcbi.1005982.s009.zip › Figure and model code/bin/create_text_box2.m]

function create_text_box2()
% Create textbox
annotation('textbox',...
    [0.115104166666667 0.93869506453509 0.03359375 0.0616113744075829],...
    'String',{'E'},...
    'LineStyle','none',...
    'FontSize',16,...
    'FontName','Arial');

% Create textbox
annotation('textbox',...
    [0.395833333333334 0.942249566904756 0.0325520833333333 0.0616113744075829],...
    'String',{'F'},...
    'LineStyle','none',...
    'FontSize',16,...
    'FontName','Arial');

% Create textbox
annotation('textbox',...
    [0.679166666666668 0.944619235151199 0.03515625 0.0616113744075829],...
    'String',{'G'},...
    'LineStyle','none',...
    'FontSize',16,...
    'FontName','Arial');

% Create textbox
annotation('textbox',...
    [0.130208333333335 0.388898216115817 0.0346354166666667 0.0616113744075831],...
    'String',{'H'},...
    'LineStyle','none',...
    'FontSize',16,...
    'FontName','Arial');

% Create textbox
annotation('textbox',...
    [0.418750000000002 0.385430853028535 0.0268229166666666 0.0616113744075828],...
    'String',{'I'},...
    'LineStyle','none',...
    'FontSize',16,...
    'FontName','Arial');

% Create textbox
annotation('textbox',...
    [0.695833333333335 0.391842743508763 0.03046875 0.0616113744075831],...
    'String',{'J'},...
    'LineStyle','none',...
    'FontSize',16,...
    'FontName','Arial');
