# Supplementary material for: Systems-level computational modeling demonstrates fuel selection switching in high capacity running and low capacity running rats
Source: PLoS Comput Biol. 2018 Feb 23;14(2):e1005982. doi: 10.1371/journal.pcbi.1005982 (PMC5841818; doi:10.1371/journal.pcbi.1005982)
Supplement: S1 Matlab Code — This code also contains the code required to simulate the model as is needed to generate several figures. (ZIP) [file pcbi.1005982.s009.zip › Figure and model code/bin/create_text_box4.m]

function create_text_box4()
% Create textbox
annotation('textbox',...
    [0.132291666666667 0.876599221729154 0.02734375 0.0545023696682464],...
    'String',{'A'},...
    'LineStyle','none',...
    'FontSize',12,...
    'FitBoxToText','off');

% Create textbox
annotation('textbox',...
    [0.415625000000001 0.874490971329873 0.02734375 0.0545023696682464],...
    'String',{'B'},...
    'LineStyle','none',...
    'FontSize',12,...
    'FitBoxToText','off');

% Create textbox
annotation('textbox',...
    [0.693229166666669 0.881251418939654 0.0278645833333333 0.0545023696682464],...
    'String',{'C'},...
    'LineStyle','none',...
    'FontSize',12,...
    'FitBoxToText','off');

% Create textbox
annotation('textbox',...
    [0.129687500000002 0.701574120413477 0.0278645833333333 0.0545023696682464],...
    'String',{'D'},...
    'LineStyle','none',...
    'FontSize',12,...
    'FitBoxToText','off');

% Create textbox
annotation('textbox',...
    [0.412500000000003 0.702671815254309 0.02734375 0.0545023696682464],...
    'String',{'E'},...
    'LineStyle','none',...
    'FontSize',12,...
    'FitBoxToText','off');

% Create textbox
annotation('textbox',...
    [0.69322916666667 0.699465870014192 0.0263020833333333 0.0545023696682464],...
    'String',{'F'},...
    'LineStyle','none',...
    'FontSize',12,...
    'FitBoxToText','off');

% Create textbox
annotation('textbox',...
    [0.132291666666671 0.530730404066143 0.0283854166666667 0.0545023696682465],...
    'String',{'G'},...
    'LineStyle','none',...
    'FontSize',12,...
    'FitBoxToText','off');

% Create textbox
annotation('textbox',...
    [0.407031250000004 0.535818297688586 0.0278645833333333 0.0545023696682464],...
    'String',{'H'},...
    'LineStyle','none',...
    'FontSize',12,...
    'FitBoxToText','off');

% Create textbox
annotation('textbox',...
    [0.690364583333341 0.532612352448468 0.0221354166666666 0.0545023696682465],...
    'String',{'I'},...
    'LineStyle','none',...
    'FontSize',12,...
    'FitBoxToText','off');

% Create textbox
annotation('textbox',...
    [0.692187500000007 0.355966720597628 0.02578125 0.0545023696682465],...
    'String',{'L'},...
    'LineStyle','none',...
    'FontSize',12,...
    'FitBoxToText','off');

% Create textbox
annotation('textbox',...
    [0.128125000000007 0.342132384078726 0.0247395833333333 0.0545023696682465],...
    'String',{'J'},...
    'LineStyle','none',...
    'FontSize',12,...
    'FitBoxToText','off');

% Create textbox
annotation('textbox',...
    [0.130729166666674 0.184064326998595 0.0247395833333333 0.0545023696682465],...
    'String','M',...
    'LineStyle','none',...
    'FontSize',12,...
    'FitBoxToText','off');

% Create textbox
annotation('textbox',...
    [0.412500000000007 0.355966720597629 0.02734375 0.0545023696682465],...
    'String',{'K'},...
    'LineStyle','none',...
    'FontSize',12,...
    'FitBoxToText','off');

% Create textbox
annotation('textbox',...
    [0.41145833333334 0.185824020268321 0.02734375 0.0545023696682463],...
    'String','N',...
    'LineStyle','none',...
    'FontSize',12,...
    'FitBoxToText','off');

% Create textbox
annotation('textbox',...
    [0.691145833333341 0.207777917085006 0.02734375 0.0545023696682463],...
    'String','O',...
    'LineStyle','none',...
    'FontSize',12,...
    'FitBoxToText','off');
