# Supplementary material for: Systems-level computational modeling demonstrates fuel selection switching in high capacity running and low capacity running rats
Source: PLoS Comput Biol. 2018 Feb 23;14(2):e1005982. doi: 10.1371/journal.pcbi.1005982 (PMC5841818; doi:10.1371/journal.pcbi.1005982)
Supplement: S1 Matlab Code — This code also contains the code required to simulate the model as is needed to generate several figures. (ZIP) [file pcbi.1005982.s009.zip › Figure and model code/bin/create_text_box5.m]

function create_text_box5()
% Create textbox
annotation('textbox',...
    [0.120833333333334 0.946867298578198 0.02734375 0.0509478672985781],...
    'String',{'A'},...
    'LineStyle','none',...
    'FontSize',12,...
    'FontName','Arial');

% Create textbox
annotation('textbox',...
    [0.561979166666667 0.947452675029569 0.02734375 0.0509478672985781],...
    'String',{'B'},...
    'LineStyle','none',...
    'FontSize',12,...
    'FontName','Arial');

% Create textbox
annotation('textbox',...
    [0.119791666666668 0.459301016261795 0.0278645833333333 0.0509478672985782],...
    'String',{'C'},...
    'LineStyle','none',...
    'FontSize',12,...
    'FontName','Arial');

% % Create textbox
annotation('textbox',...
    [0.557812500000001 0.462855518631463 0.0278645833333333 0.0509478672985782],...
    'String',{'D'},...
    'LineStyle','none',...
    'FontSize',12,...
    'FontName','Arial');
