# Supplementary material for: Systems-level computational modeling demonstrates fuel selection switching in high capacity running and low capacity running rats
Source: PLoS Comput Biol. 2018 Feb 23;14(2):e1005982. doi: 10.1371/journal.pcbi.1005982 (PMC5841818; doi:10.1371/journal.pcbi.1005982)
Supplement: S1 Matlab Code — This code also contains the code required to simulate the model as is needed to generate several figures. (ZIP) [file pcbi.1005982.s009.zip › Figure and model code/bin/data_adjust.m]

function data = data_adjust(data)
%  @HCR_JO2_JCO2_rest    @LCR_JO2_JCO2_lac_ACCARN
look = {'HCRJO2set1a.txt' 'HCRJCO2set2a.txt' 'HCRRQset28a.txt'};
for i = 1:length(look)
ind(i) = find(strcmp(data.label,look{i}));
end
for i = 1:length(ind)
   ind2(i) = find(52==data.Y{ind(i)}(:,1));
data.Y{ind(i)}(ind2(i):end,:) = [];
end

look = {'LCRJO2set5a.txt' 'LCRJCO2set6a.txt' 'LCRRQset29a.txt'};
for i = 1:length(look)
ind(i) = find(strcmp(data.label,look{i}));
end
for i = 1:length(ind)
   ind2(i) = find(16==data.Y{ind(i)}(:,1));
data.Y{ind(i)}(ind2(i):end,:) = [];
end
