# Supplementary material for: Systems-level computational modeling demonstrates fuel selection switching in high capacity running and low capacity running rats
Source: PLoS Comput Biol. 2018 Feb 23;14(2):e1005982. doi: 10.1371/journal.pcbi.1005982 (PMC5841818; doi:10.1371/journal.pcbi.1005982)
Supplement: S1 Matlab Code — This code also contains the code required to simulate the model as is needed to generate several figures. (ZIP) [file pcbi.1005982.s009.zip › Figure and model code/bin/DIMS.m]

function dim = DIMS(dim)
L = length(dim);
if L>2
   dim2(1) = prod(dim(1:ceil(L/2)));
   dim2(2) = prod(dim(ceil(L/2)+1:end));
clear dim
dim = dim2;
elseif L==1
   dim = dim+1;
   dim = factor(dim);
L = length(dim);
   if L>2
   dim2(1) = prod(dim(1:ceil(L/2)));
   dim2(2) = prod(dim(ceil(L/2)+1:end));
clear dim
dim = dim2;
   end
   
end
