# Supplementary material for: Systems-level computational modeling demonstrates fuel selection switching in high capacity running and low capacity running rats
Source: PLoS Comput Biol. 2018 Feb 23;14(2):e1005982. doi: 10.1371/journal.pcbi.1005982 (PMC5841818; doi:10.1371/journal.pcbi.1005982)
Supplement: S1 Matlab Code — This code also contains the code required to simulate the model as is needed to generate several figures. (ZIP) [file pcbi.1005982.s009.zip › Figure and model code/bin/Fig_6_plot.m]

function Fig_6_plot(TIME,J_mat,genes,Y_mat,species)
for k = 1:length(J_mat)
if k==1
% figure('name','Figure 6')
end
names = {'ant'};
Y_want = Y_select3(names,genes,J_mat{k});

if k==2
    c = '-r';
else
    c = '-b';
end
    subplot(4,3,12,'linewidth',1.25)
    hold on;box on;
    plot(TIME{k},Y_want(:,1),c,'linewidth',2)
%     title(names{1});
    axis tight;%axis square
    xlabel('Time (min)');ylabel({'ANT Flux';'(mmol/min kg)'})
end
ATP_potential_plot4(TIME,Y_mat,species)
Bioenergetic_ratio_fig6(TIME,Y_mat,species)
Fig_6_species(TIME,Y_mat,species)
Beta_ox_wrapper2(TIME,J_mat,genes)
LDH_flux(TIME,J_mat,genes)

% RQ_plot4(TIME,J_mat,genes)
membrane_potential_plot4(TIME,Y_mat,species)
