# Supplementary material for: Systems-level computational modeling demonstrates fuel selection switching in high capacity running and low capacity running rats
Source: PLoS Comput Biol. 2018 Feb 23;14(2):e1005982. doi: 10.1371/journal.pcbi.1005982 (PMC5841818; doi:10.1371/journal.pcbi.1005982)
Supplement: S1 Matlab Code — This code also contains the code required to simulate the model as is needed to generate several figures. (ZIP) [file pcbi.1005982.s009.zip › Figure and model code/bin/Figure_4.m]

function Figure_4(data,ap0,paramfile,fun,xo,endpoint,p,flag,line_type,m)
%% Figure 4 part 1
fittingfunctions = {@HCR_JO2_JCO2_lac_ACCARN_fig4_1};%   
model = getoutput(fun,ap0,fittingfunctions,data,paramfile,p,endpoint,flag,xo);
plot_output_HCR_fig4_1(model,data,line_type,m)
% Plot LCR
LCR_IC_adjust% Adjust initial conditions to match LCR data
fittingfunctions = {@LCR_JO2_JCO2_lac_ACCARN_mito_fac_3_fig4_1};
model = getoutput(fun,ap0,fittingfunctions,data,paramfile,p,endpoint,flag,xo);
plot_output_LCR_fig4_1(model,data,line_type)
