# Supplementary material for: Systems-level computational modeling demonstrates fuel selection switching in high capacity running and low capacity running rats
Source: PLoS Comput Biol. 2018 Feb 23;14(2):e1005982. doi: 10.1371/journal.pcbi.1005982 (PMC5841818; doi:10.1371/journal.pcbi.1005982)
Supplement: S1 Matlab Code — This code also contains the code required to simulate the model as is needed to generate several figures. (ZIP) [file pcbi.1005982.s009.zip › Figure and model code/bin/Figure_7_2.m]

function Figure_7_2(data,ap_HCR,ap_LCR,paramfile,fun,xo,endpoint,p,flag)

%% Figure 7 part 2
fittingfunctions = {@HCR_JO2_JCO2_lac_ACCARN_fig4_2};%
endpoint = 50;
model_HCR = getoutput(fun,ap_HCR,fittingfunctions,data,paramfile,p,endpoint,flag,xo);
fittingfunctions = {@LCR_JO2_JCO2_lac_ACCARN_fig4_2};% 
endpoint = 18;
model_LCR = getoutput(fun,ap_LCR,fittingfunctions,data,paramfile,p,endpoint,flag,xo);

% plot_output_HCR(model,data)
line_type = {'-'};
plot_output_HCR_fig4_2(model_HCR,data,line_type{1})
plot_output_LCR_fig4_2(model_LCR,data,line_type{1})
