# Supplementary material for: Systems-level computational modeling demonstrates fuel selection switching in high capacity running and low capacity running rats
Source: PLoS Comput Biol. 2018 Feb 23;14(2):e1005982. doi: 10.1371/journal.pcbi.1005982 (PMC5841818; doi:10.1371/journal.pcbi.1005982)
Supplement: S1 Matlab Code — This code also contains the code required to simulate the model as is needed to generate several figures. (ZIP) [file pcbi.1005982.s009.zip › Figure and model code/bin/FORMAT_data2.m]

function [LB,UB] = FORMAT_data2(data)
data2 = data.data(:,3:10);
AVE = data2(:,1:2:end);
STD = data2(:,2:2:end);
UB = AVE + STD;
LB = AVE - STD;
