# Supplementary material for: Systems-level computational modeling demonstrates fuel selection switching in high capacity running and low capacity running rats
Source: PLoS Comput Biol. 2018 Feb 23;14(2):e1005982. doi: 10.1371/journal.pcbi.1005982 (PMC5841818; doi:10.1371/journal.pcbi.1005982)
Supplement: S1 Matlab Code — This code also contains the code required to simulate the model as is needed to generate several figures. (ZIP) [file pcbi.1005982.s009.zip › Figure and model code/bin/gene_names_caps_2.xlsx]

## Sheet: Sheet1
HK
PGI
PFK
FBA
TPI
GAP
PGK
GPM
ENO
PYK
LDH
PPH
LACT
PDH
CITS
ACN
ICD
AKGDH
SCS
FUM
MDH
NDK2
Complex 1
Complex 2
Complex 3+4
F1ATP
GPD1
GPD2
PMT
ANT
PIt
CK
AK
GLUT
FAT
ATPase
CAT
PCOASYN
CPT1
PCT(C16)
PCT(C14)
PCT(C12)
PCT(C10)
PCT(C8)
PCT(C6)
PCT(C4)
PCT(C2)
CPT2(C16)
CPT2(C14)
CPT2(C12)
CPT2(C10)
CPT2(C8)
CPT2(C6)
CPT2(C4)
ACAD(C16)
ACAD(C14)
ACAD(C12)
ACAD(C10)
ACAD(C8)
ACAD(C6)
ACAD(C4)
CROT(C16)
CROT(C14)
CROT(C12)
CROT(C10)
CROT(C8)
CROT(C6)
CROT(C4)
MTP(C16)
MTP(C14)
MTP(C12)
MTP(C10)
MTP(C8)
MSHAD(C16)
MSHAD(C14)
MSHAD(C12)
MSHAD(C10)
MSHAD(C8)
MSHAD(C6)
MSHAD(C4)
MKAT(C16)
MKAT(C14)
MKAT(C12)
MKAT(C10)
MKAT(C8)
MKAT(C6)
MKAT(C4)
