# Supplementary material for: Systems-level computational modeling demonstrates fuel selection switching in high capacity running and low capacity running rats
Source: PLoS Comput Biol. 2018 Feb 23;14(2):e1005982. doi: 10.1371/journal.pcbi.1005982 (PMC5841818; doi:10.1371/journal.pcbi.1005982)
Supplement: S1 Matlab Code — This code also contains the code required to simulate the model as is needed to generate several figures. (ZIP) [file pcbi.1005982.s009.zip › Figure and model code/bin/Get_adjust_params.m]

function [Param_mat_HCR_temp,Param_mat_LCR_temp] = Get_adjust_params(aps_HCR_ordered_cell,aps_LCR_ordered_cell,p)
% adjust parameters for HCR
Param_mat_HCR = [];
for i = 1:10
Param_mat_HCR = [Param_mat_HCR [aps_HCR_ordered_cell{1,i}]];
end
Param_mat_LCR = [];
for i = 1:10
Param_mat_LCR = [Param_mat_LCR [aps_LCR_ordered_cell{1,i}]];
end

for j = 1:size(Param_mat_HCR,2)
    for i = 1:size(Param_mat_HCR,1)
        
        if p.ptype(i)==0
                    Param_mat_HCR_temp(i,j) = (Param_mat_HCR(i,j));
        else
                    Param_mat_HCR_temp(i,j) = 10.^(Param_mat_HCR(i,j));
        end
    end
end

% adjust parameters for LCR
for j = 1:size(Param_mat_LCR,2)
    for i = 1:size(Param_mat_LCR,1)
        
        if p.ptype(i)==0
                    Param_mat_LCR_temp(i,j) = (Param_mat_LCR(i,j));
        else
                    Param_mat_LCR_temp(i,j) = 10.^(Param_mat_LCR(i,j));
        end
    end
end
