# Supplementary material for: Systems-level computational modeling demonstrates fuel selection switching in high capacity running and low capacity running rats
Source: PLoS Comput Biol. 2018 Feb 23;14(2):e1005982. doi: 10.1371/journal.pcbi.1005982 (PMC5841818; doi:10.1371/journal.pcbi.1005982)
Supplement: S1 Matlab Code — This code also contains the code required to simulate the model as is needed to generate several figures. (ZIP) [file pcbi.1005982.s009.zip › Figure and model code/bin/geterror.m]

%% Compute and sum error residuals
% Version 1.0
% inputs:
% model - cell containing model output simulation of data
%   label - data label
%   Y - model output in cell array containing x, y
% data - cell containing data
% contains the following fields:
%   label - data label
%   Y - data in array containing x, y_d, and y_sd


function f = geterror(model,data)

% find which model outputs correspond to which data sets
Noutputs = numel(model.label); % find number of model outputs
for i=1:Noutputs
    tempcell = strfind(data.label,model.label{i});
    for j = 1:numel(tempcell)
        if isempty(tempcell{j})
            tempcell{j}=0;
        end
    end
    tempmat=cell2mat(tempcell);
    datai(i) = find(tempmat==1);
end

% evaluate fitness
try
fi=zeros(1,Noutputs);
for i=1:Noutputs
    fj=[];
    Y=interp1(model.Y{i}(:,1),model.Y{i}(:,2),data.Y{datai(i)}(:,1));
    fj=((Y - data.Y{datai(i)}(:,2))./data.Y{datai(i)}(:,3)).^2;
    fi(i)=sum(fj(~isnan(fj)))/sum(~isnan(fj));
end
f = sum(fi)/numel(fi);
catch
    f = 1e24;
end
