# Supplementary material for: Systems-level computational modeling demonstrates fuel selection switching in high capacity running and low capacity running rats
Source: PLoS Comput Biol. 2018 Feb 23;14(2):e1005982. doi: 10.1371/journal.pcbi.1005982 (PMC5841818; doi:10.1371/journal.pcbi.1005982)
Supplement: S1 Matlab Code — This code also contains the code required to simulate the model as is needed to generate several figures. (ZIP) [file pcbi.1005982.s009.zip › Figure and model code/bin/getfitness.m]

%% Compute Model Fitness to Given Data
% wrapper function

function f = getfitness(fun,ap,data,fittingfunctions,paramfile,p,endpoint,flag,xo)
%% Eval Model
model = getoutput(fun,ap,fittingfunctions,data,paramfile,p,endpoint,flag,xo);
%% Compute Error
f = geterror(model,data);
