# Supplementary material for: Systems-level computational modeling demonstrates fuel selection switching in high capacity running and low capacity running rats
Source: PLoS Comput Biol. 2018 Feb 23;14(2):e1005982. doi: 10.1371/journal.pcbi.1005982 (PMC5841818; doi:10.1371/journal.pcbi.1005982)
Supplement: S1 Matlab Code — This code also contains the code required to simulate the model as is needed to generate several figures. (ZIP) [file pcbi.1005982.s009.zip › Figure and model code/bin/getoutput.m]

%% Compute Model Output
% inputs:
% fun - function handle pointing to model
% ap - adjustable parameter vector
% fittingfunctions - cell array of functions used to setup and run model
%
% outputs:
% model - structure containing model simulation results

function model = getoutput(fun,ap,fittingfunctions,data,paramfile,p,endpoint,flag,xo)
%% Set adjustable parameters
p = adjustparams(p,ap,paramfile);
%% Initialize model cell array
model.label = {}; % string used to identify model outputs
model.Y = {}; % model output used for fitting
model.g = {}; % misc model outputs set by user

%% Loop through fittingfunctions
for i=1:numel(fittingfunctions)
    model = fittingfunctions{i}(fun,p,model,data,endpoint,flag,xo);
end
