# Supplementary material for: Systems-level computational modeling demonstrates fuel selection switching in high capacity running and low capacity running rats
Source: PLoS Comput Biol. 2018 Feb 23;14(2):e1005982. doi: 10.1371/journal.pcbi.1005982 (PMC5841818; doi:10.1371/journal.pcbi.1005982)
Supplement: S1 Matlab Code — This code also contains the code required to simulate the model as is needed to generate several figures. (ZIP) [file pcbi.1005982.s009.zip › Figure and model code/bin/getsensitivities.m]

%% Compute parameter sensitivity coefficients
% Version 1.0
% uses the complex method
% inputs:
% ap - adjustable parameter vector
% fun - function handle pointing to model
%   label - data label
%   Y - model output in cell array containing x, y
%       1 if it is a logspace parameter.
% data - cell containing data
% contains the following fields:
%   label - data label
%   Y - data in array containing x, y_d, and y_sd
% outputs:
%   S - sensitivity coefficients (NORMALIZED TO MODEL OUTPUT)


function S = getsensitivities(fun,ap,data,fittingfunctions,paramfile,p,endpoint,flag,xo)

% eval model at ap
model0 = getoutput(fun,ap,fittingfunctions,data,paramfile,p,endpoint,flag,xo);

% find which model outputs correspond to which data sets
Noutputs = numel(model0.label); % find number of model outputs
for i=1:Noutputs
    tempcell = strfind(data.label,model0.label{i});
    for j = 1:numel(tempcell)
        if isempty(tempcell{j})
            tempcell{j}=0;
        end
    end
    tempmat=cell2mat(tempcell);
    datai(i) = find(tempmat==1);
end

% eval Model at perturbed parameter values
for i=1:numel(ap)
pp=ap;
pp(i)=pp(i)+ pp(i).*0.001;%1i*1e-64
model = getoutput(fun,pp,fittingfunctions,data,paramfile,p,endpoint,flag,xo);

% compute sensitivity coefficients
f_i=[];
for j=1:Noutputs
    Y=interp1(model.Y{j}(:,1),model.Y{j}(:,2),data.Y{datai(j)}(:,1));
    Y0=interp1(model0.Y{j}(:,1),model0.Y{j}(:,2),data.Y{datai(j)}(:,1));
    f_i=[f_i;(Y-Y0)./0.001./Y0*pp(i)];% f_i=[f_i;imag(Y)./Y0/1e-64];
end

S(:,i)=f_i(:);

end
