# Supplementary material for: Systems-level computational modeling demonstrates fuel selection switching in high capacity running and low capacity running rats
Source: PLoS Comput Biol. 2018 Feb 23;14(2):e1005982. doi: 10.1371/journal.pcbi.1005982 (PMC5841818; doi:10.1371/journal.pcbi.1005982)
Supplement: S1 Matlab Code — This code also contains the code required to simulate the model as is needed to generate several figures. (ZIP) [file pcbi.1005982.s009.zip › Figure and model code/bin/Gly_KO.m]

function ap_KO = Gly_KO(ap_HCR)
%% Knockout Glucose Oxidation and Creatine Kinse ATP buffer system
ind_decrease = [1:11 13 14 27 28 29 34];% indicies of glycolysis, glucose, lactate, pyr transport, PDH, CK,gpd1, gpd2
ind_decrease(numel(ind_decrease)+1) = 32;% Creatine Kinase
% ind_decrease = 35;% fat transport
reduce = 1e-6;
ap_KO = ap_HCR;
ap_KO(ind_decrease) = ap_KO(ind_decrease).*reduce;% decrease glycolysis, glu and lac transport, and CK
ap_KO(32) = ap_KO(32)*1e-10;% need to decrease CK activity more b/c set so high
% ap02 = ap0;
% ap02(ind_decrease) = ap0(ind_decrease).*reduce;
% ap02(32) = ap02(32)*1e-10;% need to decrease CK activity more b/c set so high
