# Supplementary material for: Systems-level computational modeling demonstrates fuel selection switching in high capacity running and low capacity running rats
Source: PLoS Comput Biol. 2018 Feb 23;14(2):e1005982. doi: 10.1371/journal.pcbi.1005982 (PMC5841818; doi:10.1371/journal.pcbi.1005982)
Supplement: S1 Matlab Code — This code also contains the code required to simulate the model as is needed to generate several figures. (ZIP) [file pcbi.1005982.s009.zip › Figure and model code/bin/gp_everything_new2.txt]

REACTIONLIST

"Hexokinase" 				hk	GLC + ATP > G6P + ADP				"2.7.1.2"
"Phosphoglucose isomerase" 		pgi	G6P = F6P						"5.3.1.9"
"Phosphofructokinase"			pfk	F6P + ATP > FDP + ADP				"2.7.1.11"
"Fructose-1,6-bisphosphatate aldolase"	fba	FDP = T3P1 + T3P2				"4.1.2.13"
"Triosphosphate Isomerase"		tpi	T3P2 = T3P1						"5.3.1.1"
"Glycerald-3-P dehydrogenase"		gap	T3P1 + PI + NAD = NADH + 13DPG		"1.2.1.12"
"Phosphoglycerate kinase"		pgk	13DPG + ADP = 3PG + ATP				"2.7.2.3"
"Phosphoglycerate mutase 1"		gpm	3PG = 2PG						"5.4.2.1"
"Enolase"					eno	2PG = PEP + H2O					"4.2.1.11"
"Pyruvate kinase"				pyk	PEP + ADP > PYR + ATP				"2.7.1.40"

"Lactate Dehydrogenase" 		ldh     PYR + NADH = NAD + LAC				"1.1.1.28"
"Pyrophosphate hydrolysis"		pph	PPI + H2O > 2 PI					"3.6.1.1"
"Lactate transport"     		Lact    LAC = LAC_e                     "x.x.x.x"

"Pyruvate dehydrogenase"		pdh	PYR_m + COA_m + NAD_m + H2O > NADH_m + CO2 + ACCOA_m	"1.2.4.1"
"Citrate synthase"			cits	ACCOA_m + OA_m + H2O > COA_m + CIT_m	"4.1.3.7"
"Aconitase"				acn		CIT_m = ICIT_m 						"4.2.1.3"
"Isocitrate dehydrogenase"		icd	ICIT_m + NAD_m + H2O = CO2 + NADH_m + AKG_m		"1.1.1.42"
"2-Ketoglutarate dehyrogenase"		akgdh	AKG_m + NAD_m + COA_m + H2O > CO2 + NADH_m + SUCCOA_m	"1.2.4.2"
"Succinyl-CoA synthetase"		suc2	SUCCOA_m + GDP_m + PI_m = GTP_m + COA_m + SUCC_m	"6.2.1.5"
"Fumarase"				fumA		FUM_m + H2O = MAL_m					"4.2.1.2"
"Malate dehydrogenase"			mdh	MAL_m + NAD_m = NADH_m + OA_m			"1.1.1.37"
"Nucleoside diphosphokinase"		ndk2	GTP_m + ADP_m = GDP_m + ATP_m			"2.7.4.6"

"NADH-Q reductase"			nuo	NADH_m + Q + 4 H_m > NAD_m + QH2		"1.6.5.3"
"Succinate dehydrogenase"		sdh1	SUCC_m + Q = QH2 + FUM_m				"1.3.99.1"
"Cytochrome oxidase"			cyo	QH2 + .5 O2 + 6 H_m > Q + H2O			"1.10.2.2"
"F1-ATPase"					f1atp	 ADP_m + PI_m = ATP_m + H2O + 3 H_m		"3.6.1.34"

"Cytosolic Glycerol-3-phosphate dehydrogenase" gpd1    NADH + T3P2 = G3P + NAD "1.1.1.8"
"Mito Glycerol-3-phosphate dehydrogenase" gpd2    G3P + Q = T3P2 + QH2 "1.1.5.3"


"Pyruvate mito transport"		pmt	PYR = PYR_m						"x.x.x.x"
"Adenine nucleotide translocase"	ant	ATP_m + ADP = ATP + ADP_m + H_m			"x.x.x.x"
"Pi mito-cytosol transport"		PIt	PI = PI_m						"x.x.x.x"

"Creatine kinase" 			ck  	PCr + ADP = ATP + Cr    "2.7.3.2"
"Adenylate kinase"			ak	ATP + AMP = 2 ADP				"2.7.4.3"

"Glucose Transport" 			glut 	GLC_e = GLC    "x.x.x.x"
"FA Transport" 				fat 	C16_e = C16_c   "x.x.x.x"

"ATP use"				ATPase	ATP + H2O = ADP + PI			"x.x.x.x"


"Acetylcarnitine transferase" 		CAT  	ACCOA_m + CARN_m = ACCARN_m + COA_m  "2.3.1.7"

"Palmitoyl-CoA synthase"            	pcoasyn		C16_c + COA + ATP = C16_COA + AMP + PPI  "6.2.1.3"
"Palmitoyl Carnitine transferase-1"   	cpt    		C16_COA + CARN = COA + C16_CARN   "2.3.1.21"


"Palmitoyl Carnitine translocase-C16"   pctC16    C16_CARN + CARN_m = C16_CARN_m + CARN   "x.x.x.x"
"Palmitoyl Carnitine translocase-C14"   pctC14    C14_CARN + CARN_m = C14_CARN_m + CARN   "x.x.x.x"
"Palmitoyl Carnitine translocase-C12"   pctC12    C12_CARN + CARN_m = C12_CARN_m + CARN   "x.x.x.x"
"Palmitoyl Carnitine translocase-C10"   pctC10    C10_CARN + CARN_m = C10_CARN_m + CARN   "x.x.x.x"
"Palmitoyl Carnitine translocase-C8"   pctC8    C8_CARN + CARN_m = C8_CARN_m + CARN   "x.x.x.x"
"Palmitoyl Carnitine translocase-C6"   pctC6    C6_CARN + CARN_m = C6_CARN_m + CARN   "x.x.x.x"
"Palmitoyl Carnitine translocase-C4"   pctC4    C4_CARN + CARN_m = C4_CARN_m + CARN   "x.x.x.x"
"Palmitoyl Carnitine translocase-C2"   pctC2    ACCARN + CARN_m = ACCARN_m + CARN   "x.x.x.x"


"Palmitoyl Carnitine transferase2-C16" cpt2C16   C16_CARN_m + COA_m = C16_COA_m + CARN_m "2.3.1.21"
"Palmitoyl Carnitine transferase2-C14" cpt2C14   C14_CARN_m + COA_m = C14_COA_m + CARN_m "2.3.1.21"
"Palmitoyl Carnitine transferase2-C12" cpt2C12   C12_CARN_m + COA_m = C12_COA_m + CARN_m "2.3.1.21"
"Palmitoyl Carnitine transferase2-C10" cpt2C10   C10_CARN_m + COA_m = C10_COA_m + CARN_m "2.3.1.21"
"Palmitoyl Carnitine transferase2-C8" cpt2C8   C8_CARN_m + COA_m = C8_COA_m + CARN_m "2.3.1.21"
"Palmitoyl Carnitine transferase2-C6" cpt2C6   C6_CARN_m + COA_m = C6_COA_m + CARN_m "2.3.1.21"
"Palmitoyl Carnitine transferase2-C4" cpt2C4  C4_CARN_m + COA_m = C4_COA_m + CARN_m "2.3.1.21"


"Acyl-CoA dehydrogenase-C16"	ACADC16	 C16_COA_m + Q = QH2 + C16_ENCOA_m	"x.x.x.x"
"Acyl-CoA dehydrogenase-C14"	ACADC14	 C14_COA_m + Q = QH2 + C14_ENCOA_m	"x.x.x.x"
"Acyl-CoA dehydrogenase-C12"	ACADC12	 C12_COA_m + Q = QH2 + C12_ENCOA_m	"x.x.x.x"
"Acyl-CoA dehydrogenase-C10"    ACADC10	 C10_COA_m + Q = QH2 + C10_ENCOA_m	"x.x.x.x"
"Acyl-CoA dehydrogenase-C8"     ACADC8	 C8_COA_m + Q = QH2 + C8_ENCOA_m	"x.x.x.x"
"Acyl-CoA dehydrogenase-C6"	ACADC6	 C6_COA_m + Q = QH2 + C6_ENCOA_m	"x.x.x.x"
"Acyl-CoA dehydrogenase-C4"	ACADC4	 C4_COA_m + Q = QH2 + C4_ENCOA_m	"x.x.x.x"

"Corotonase-C16"  CrotC16   C16_ENCOA_m + H2O = C16_HYDROXYCOA_m		"x.x.x.x"
"Corotonase-C14"  CrotC14   C14_ENCOA_m + H2O = C14_HYDROXYCOA_m		"x.x.x.x"
"Corotonase-C12"  CrotC12   C12_ENCOA_m + H2O = C12_HYDROXYCOA_m		"x.x.x.x"
"Corotonase-C10"  CrotC10   C10_ENCOA_m + H2O = C10_HYDROXYCOA_m		"x.x.x.x"
"Corotonase-C8"  CrotC8   C8_ENCOA_m + H2O = C8_HYDROXYCOA_m		"x.x.x.x"
"Corotonase-C6"  CrotC6   C6_ENCOA_m + H2O = C6_HYDROXYCOA_m		"x.x.x.x"
"Corotonase-C4"  CrotC4   C4_ENCOA_m + H2O = C4_HYDROXYCOA_m		"x.x.x.x"

"Mitochondrial trifunctional protein-C16"	MTPC16	 C16_ENCOA_m + H2O + NAD_m + COA_m = NADH_m + C14_COA_m + ACCOA_m	"x.x.x.x"
"Mitochondrial trifunctional protein-C14"	MTPC14	 C14_ENCOA_m + H2O + NAD_m + COA_m = NADH_m + C12_COA_m + ACCOA_m	"x.x.x.x"
"Mitochondrial trifunctional protein-C12"	MTPC12	 C12_ENCOA_m + H2O + NAD_m + COA_m = NADH_m + C10_COA_m + ACCOA_m	"x.x.x.x"
"Mitochondrial trifunctional protein-C10"	MTPC10	 C10_ENCOA_m + H2O + NAD_m + COA_m = NADH_m + C8_COA_m + ACCOA_m	"x.x.x.x"
"Mitochondrial trifunctional protein-C8"	MTPC8	 	C8_ENCOA_m + H2O + NAD_m + COA_m = NADH_m + C6_COA_m + ACCOA_m		"x.x.x.x"

"Med-Short 3-hydroxyacyl-COA dehydrogenase-C16"	MSHADC16	 C16_HYDROXYCOA_m + NAD_m = C16_KETOCOA_m + NADH_m	"x.x.x.x"
"Med-Short 3-hydroxyacyl-CoA dehydrogenase-C14"	MSHADC14	 C14_HYDROXYCOA_m + NAD_m = C14_KETOCOA_m + NADH_m	"x.x.x.x"
"Med-Short 3-hydroxyacyl-CoA dehydrogenase-C12"	MSHADC12	 C12_HYDROXYCOA_m + NAD_m = C12_KETOCOA_m + NADH_m	"x.x.x.x"
"Med-Short 3-hydroxyacyl-CoA dehydrogenase-C10"	MSHADC10	 C10_HYDROXYCOA_m + NAD_m = C10_KETOCOA_m + NADH_m	"x.x.x.x"
"Med-Short 3-hydroxyacyl-CoA dehydrogenase-C8"	MSHADC8	 C8_HYDROXYCOA_m + NAD_m = C8_KETOCOA_m + NADH_m	"x.x.x.x"
"Med-Short 3-hydroxyacyl-CoA dehydrogenase-C6"	MSHADC6	 C6_HYDROXYCOA_m + NAD_m = C6_KETOCOA_m + NADH_m	"x.x.x.x"
"Med-Short 3-hydroxyacyl-CoA dehydrogenase-C4"	MSHADC4	 C4_HYDROXYCOA_m + NAD_m = C4_KETOCOA_m + NADH_m	"x.x.x.x"


"Medium chain ketoacyl-CoA thiolase-C16"	MKATC16	 C16_KETOCOA_m + COA_m = C14_COA_m + ACCOA_m	"x.x.x.x"
"Medium chain ketoacyl-CoA thiolase-C14"	MKATC14	 C14_KETOCOA_m + COA_m = C12_COA_m + ACCOA_m	"x.x.x.x"
"Medium chain ketoacyl-CoA thiolase-C12"	MKATC12	 C12_KETOCOA_m + COA_m = C10_COA_m + ACCOA_m	"x.x.x.x"
"Medium chain ketoacyl-CoA thiolase-C10"	MKATC10	 C10_KETOCOA_m + COA_m = C8_COA_m + ACCOA_m	"x.x.x.x"
"Medium chain ketoacyl-CoA thiolase-C8"		MKATC8	 C8_KETOCOA_m + COA_m = C6_COA_m + ACCOA_m	"x.x.x.x"
"Medium chain ketoacyl-CoA thiolase-C6"		MKATC6	 C6_KETOCOA_m + COA_m = C4_COA_m + ACCOA_m	"x.x.x.x"
"Medium chain ketoacyl-CoA thiolase-C4"		MKATC4	 C4_KETOCOA_m + COA_m = 2 ACCOA_m		"x.x.x.x"

EOF
