# Supplementary material for: Systems-level computational modeling demonstrates fuel selection switching in high capacity running and low capacity running rats
Source: PLoS Comput Biol. 2018 Feb 23;14(2):e1005982. doi: 10.1371/journal.pcbi.1005982 (PMC5841818; doi:10.1371/journal.pcbi.1005982)
Supplement: S1 Matlab Code — This code also contains the code required to simulate the model as is needed to generate several figures. (ZIP) [file pcbi.1005982.s009.zip › Figure and model code/bin/HCR_atpase.xlsx]

## Sheet: Sheet1
0	2.47444
2	3.79619
4	4.73042
6	5.41306
8	5.8125
10	5.74874
12	5.55823
14	5.3761
16	5.37791
18	5.50143
20	5.68443
22	5.83217
24	5.93107
26	6.20576
28	6.3619
30	6.5892
32	6.82046
34	7.0399
36	7.3089
38	7.55854
40	7.66712
42	7.78235
44	8.07703
46	8.07383
48	7.87339
50	7.75149
52	5.9704
54	5.92328
56	7.17227
58	7.31731
60	7.69034
