# Supplementary material for: Systems-level computational modeling demonstrates fuel selection switching in high capacity running and low capacity running rats
Source: PLoS Comput Biol. 2018 Feb 23;14(2):e1005982. doi: 10.1371/journal.pcbi.1005982 (PMC5841818; doi:10.1371/journal.pcbi.1005982)
Supplement: S1 Matlab Code — This code also contains the code required to simulate the model as is needed to generate several figures. (ZIP) [file pcbi.1005982.s009.zip › Figure and model code/bin/HCR_IC_adjust.m]

%% Adjust initial conditions to match the data HCR
xo(p.in.CARN) = 600e-6;xo(p.in.CARN_m) = 600e-6;
total_carn = xo(p.in.CARN)*0.75 + xo(p.in.CARN_m)*0.05;
xo(p.in.ACCARN) = 600e-6;ACCARN_initial_total = 453;
xo(p.in.ACCARN_m) = 1e-8;%(ACCARN_initial_total-0.75*xo(p.in.ACCARN)*1e6)/(0.05*1e6);
xo(p.in.C4_CARN) = 10e-6;xo(p.in.C4_CARN_m) = 1e-12;
xo(p.in.C8_CARN) = 300e-9;xo(p.in.C8_CARN_m) = 200e-9;
xo(p.in.C14_CARN) = 500e-9;xo(p.in.C14_CARN_m) = 250e-9;
xo(p.in.C16_CARN) = 2e-6;xo(p.in.C16_CARN_m) = 1e-6;
