# Supplementary material for: Systems-level computational modeling demonstrates fuel selection switching in high capacity running and low capacity running rats
Source: PLoS Comput Biol. 2018 Feb 23;14(2):e1005982. doi: 10.1371/journal.pcbi.1005982 (PMC5841818; doi:10.1371/journal.pcbi.1005982)
Supplement: S1 Matlab Code — This code also contains the code required to simulate the model as is needed to generate several figures. (ZIP) [file pcbi.1005982.s009.zip › Figure and model code/bin/HCR_JO2_JCO2_lac_ACCARN_fig4_1.m]

function model = HCR_JO2_JCO2_lac_ACCARN_fig4_1(fun,p,model,~,endpoint,flag,xo)
%% Assign data
model.label{numel(model.label)+1} = 'HCRJO2set1a.txt';
model.label{numel(model.label)+1} = 'HCRJCO2set2a.txt';
model.label{numel(model.label)+1} = 'HCRLACset9a.txt';%'HCRLACweightset31a.txt';%;%'HCRLACset9a.txt';%'HCRLACset9a.txt';%'HCRLACinterpset21a.txt';%
model.label{numel(model.label)+1} = 'HCRRQset28a.txt';%'HCRRQweightset29a.txt';%;%'HCRRQset28a.txt';%
%%
HCR_IC_adjust% script
xo(p.in.ACCARN) = p.X.ACCARN*1e-6;%600e-6;
% xo(p.in.ACCARN) = (453e-6 - xo(p.in.ACCARN_m)*0.05)/0.75;
xo(p.in.ACCARN_m) = 1e-12;%max((450e-6 - xo(p.in.ACCARN)*0.75)/0.05,1e-9);
%% Model integration
options = p.options;% ode options from main script
data_time = 0:2:endpoint;
data_time = data_time';

[t,x]= ode15s(@(t,C,p)fun(t,C,p,data_time,flag),linspace(0,endpoint,100),xo,options,p);

% Unpack structure
Xmode = p.Xmode;
Jmode = p.Jmode;
dGo = p.dGo;
RT = p.RT;
%% Calculate fluxes
Jmode = Jmode([p.in.genes.pdh,p.in.genes.icd,p.in.genes.akgdh,p.in.genes.cyo]);
J = zeros(length(t),length(Jmode));
Xmode = unpack_X(Xmode,p);
Xmode = Xmode([p.in.genes.pdh,p.in.genes.icd,p.in.genes.akgdh,p.in.genes.cyo]);
dGo = dGo([p.in.genes.pdh,p.in.genes.icd,p.in.genes.akgdh,p.in.genes.cyo]);
Srx = [-1,0,0,0;-1,0,-1,0;-1,-1,-1,0;-1,-1,-1,1;1,1,1,0;1,1,1,0;1,0,0,0;0,-1,0,0;0,1,-1,0;0,0,1,0;0,0,0,-1;0,0,0,-0.5;0,0,0,-6;0,0,0,1];
n_int = size(Srx,2);
Srxp = Srx.*(Srx>0);
Srxn = -Srx.*(Srx<0);
dGo = dGo*4.1871;% convert back to kJ/mole
for i = 1:length(t)
Y_temp = x(i,[p.in.PYR_m,p.in.COA_m,p.in.NAD_m,p.in.H2O,p.in.NADH_m,p.in.CO2,p.in.ACCOA_m,p.in.ICIT_m,p.in.AKG_m,p.in.SUCCOA_m,p.in.QH2,p.in.O2,p.in.H_m,p.in.Q]);
C = Y_temp';
cTr2 = prod((ones(n_int,1)*C')'.^Srxp);% products
cTl2 = prod((ones(n_int,1)*C')'.^Srxn);% reactants
%% Calculate flux
Q = cTr2./cTl2;
dG = dGo' + RT*log(Q);
J(i,:) = (Xmode.*(cTr2+cTl2)'.*(1-exp(dG'/RT))./(1+exp((dG'-dGo)/RT)))';
end
% O2 flux
O2_flux = J(:,4)/2;
model.Y{numel(model.Y)+1}=[t O2_flux]; %mmol/min*kg
%% CO2 flux
CO2_flux = sum([J(:,1) J(:,2) J(:,3)],2);
model.Y{numel(model.Y)+1}=[t CO2_flux]; %mmol/min*kg
%% Lactate 
model.Y{numel(model.Y)+1} = [t x(:,p.in.LAC_e)*1e3];% mM/min
%% Respiratory Quotient
RQ = CO2_flux./O2_flux;
model.Y{numel(model.Y)+1} = [t RQ];
