# Supplementary material for: Systems-level computational modeling demonstrates fuel selection switching in high capacity running and low capacity running rats
Source: PLoS Comput Biol. 2018 Feb 23;14(2):e1005982. doi: 10.1371/journal.pcbi.1005982 (PMC5841818; doi:10.1371/journal.pcbi.1005982)
Supplement: S1 Matlab Code — This code also contains the code required to simulate the model as is needed to generate several figures. (ZIP) [file pcbi.1005982.s009.zip › Figure and model code/bin/HCR_LCR_Fig_11.m]

function HCR_LCR_Fig_11()
load('Fig_11_WS')
%% Calculating Enzyme scores 
% Omit ATPase b/c flux was fed in for simulation
Sensi_HCR(36,:) = [];
Sensi_LCR(36,:) = [];
% Calculate Median Sensitivity Coefficients
% HCR
Sensi_HCR_med = median(Sensi_HCR,2);
Sensi_HCR_std = std(Sensi_HCR,0,2);
CV_Sensi_HCR = (Sensi_HCR_std./Sensi_HCR_med)*100;
% HCR
Sensi_LCR_med = median(Sensi_LCR,2);
Sensi_LCR_std = std(Sensi_LCR,0,2);
CV_Sensi_LCR = (Sensi_LCR_std./Sensi_LCR_med)*100;


% Get ratios and errors of HCR over LCR parameters (X_HCR/X_LCR)
HCR_LCR_param_ratio_mat = Paper_Fig_8_ratios();
HCR_over_LCR_med_ratio = median(HCR_LCR_param_ratio_mat,2);
HCR_over_LCR_std_ratio = std(HCR_LCR_param_ratio_mat,0,2);
CV_HCR_over_LCR_ratio = (HCR_over_LCR_std_ratio./HCR_over_LCR_med_ratio)*100;

% Propagation of error when calculating
Percent_Prop_error_HCR = (CV_HCR_over_LCR_ratio.^2 + CV_Sensi_HCR.^2).^(1/2);

% Get ratios and errors of LCR over HCR parameters (X_LCR/X_HCR)
LCR_over_HCR_ratio = 1./HCR_LCR_param_ratio_mat;
LCR_over_HCR_med_ratio = median(LCR_over_HCR_ratio,2);
LCR_over_HCR_std_ratio = std(LCR_over_HCR_ratio,0,2);
CV_LCR_over_HCR_ratio = (LCR_over_HCR_std_ratio./LCR_over_HCR_med_ratio)*100;

% Propagation of error when calculating
Percent_Prop_error_LCR = (CV_LCR_over_HCR_ratio.^2 + CV_Sensi_LCR.^2).^(1/2);

% Calculate Score
Score_HCR = HCR_over_LCR_med_ratio.*Sensi_HCR_med;
Score_LCR = LCR_over_HCR_med_ratio.*Sensi_LCR_med;
HCR_max_score = max(Score_HCR);
LCR_max_score = max(Score_LCR);
max_score = max([HCR_max_score,LCR_max_score]);

% Calculate score error
HCR_score_error = Score_HCR.*(Percent_Prop_error_HCR/100);
LCR_score_error = Score_LCR.*(Percent_Prop_error_LCR/100);

names = importdata('gene_names_caps.xlsx');

A = [Score_HCR/max_score Score_LCR/max_score]';
B = [HCR_score_error LCR_score_error]';
errorbar_groups(A,B);
box on;
set(gca,'FontName','Arial','xtick',1:2:2*length(names),'xticklabel',{char(names)},'xticklabelrotation',90);
ylabel({'Normalized Enzyme';'Activity Score'});legend('HCR','LCR')
axis tight;ylim([0 1.25]);
