# Supplementary material for: Systems-level computational modeling demonstrates fuel selection switching in high capacity running and low capacity running rats
Source: PLoS Comput Biol. 2018 Feb 23;14(2):e1005982. doi: 10.1371/journal.pcbi.1005982 (PMC5841818; doi:10.1371/journal.pcbi.1005982)
Supplement: S1 Matlab Code — This code also contains the code required to simulate the model as is needed to generate several figures. (ZIP) [file pcbi.1005982.s009.zip › Figure and model code/bin/HCR_LCR_Fig_12.m]

function HCR_LCR_Fig_12()
interptime = linspace(0,15,8);endpoint_input = 2;HCR_fit_num=1:10;
load('Fig_12_WS')
fun = @CB_dx_dt_one_way;
endpoint = endpoint_input;
HCR_good_fit_mat = HCR_good_fit_mat_2;
%% HCR Simulation
for j = 1:length(interptime)
p.interptime = interptime(j);
    for i = HCR_fit_num
ap0 = HCR_good_fit_mat(:,i);
ap_HCR = ap0;
ap_KO_HCR = Gly_KO(ap_HCR);
[Y_mat,TIME] = Sim_output_Y_HCR(p,xo,fun,flag,ap_KO_HCR,endpoint,paramfile);
Y_mat_2_HCR{j,i} = Y_mat;
J_mat = Sim_output_flux_HCR(p,Y_mat,flag,ap_KO_HCR,paramfile);
J_mat_2_HCR{j,i} = J_mat;
    end
end
%% LCR Simulation
for j = 1:length(interptime)
p.interptime = interptime(j);
    for i = HCR_fit_num
ap0 = HCR_good_fit_mat(:,i);
ap_HCR = ap0;
mito_enzymes = [14:26 29:31 37:87];% Mitochondrial enzyme indicies
ap_LCR = LCR_mito_param_adjust2(p,ap0,paramfile,mito_enzymes);% adjust HCR params into LCR params
ap_KO_LCR = Gly_KO(ap_LCR);
[Y_mat,TIME] = Sim_output_Y_LCR(p,xo,fun,flag,ap_KO_LCR,endpoint,paramfile);
Y_mat_2_LCR{j,i} = Y_mat;
J_mat = Sim_output_flux_LCR(p,Y_mat,flag,ap_KO_LCR,paramfile);
J_mat_2_LCR{j,i} = J_mat;
    end
end
%% Gathering fluxes and species with time
clear J_mat_2
for i = 1:length(HCR_fit_num)
    for j = 1:length(interptime)
J_mat_2{j,i} = {J_mat_2_HCR{j,i},J_mat_2_LCR{j,i}};
    end
end

clear Y_mat_2
for i = 1:length(HCR_fit_num)
    for j = 1:length(interptime)
Y_mat_2{j,i} = {Y_mat_2_HCR{j,i},Y_mat_2_LCR{j,i}};
    end
end
%% Getting endpoint fluxes and species
for i = 1:length(HCR_fit_num)
    for j = 1:length(interptime)
        for k = 1:2
SS_ANT_end(j,i,k) = SS_ANT(J_mat_2{j,i}{k},genes);
SS_Beta_ox_flux_end(j,i,k) = SS_B_ox_flux(J_mat_2{j,i}{k},genes);
SS_ATP_end(j,i,k) = SS_ATP(Y_mat_2{j,i}{k},species);
SS_Gly_end(j,i,k) = SS_Gly_flux(J_mat_2{j,i}{k},genes);
SS_G3P_end(j,i,k) = SS_G3P_flux(J_mat_2{j,i}{k},genes);
SS_LDH_end(j,i,k) = SS_LDH_flux(J_mat_2{j,i}{k},genes);
        end
    end
end
%% Averaging different simulation outputs
% ATP average/std.dev.
Sim_ATP_ave = squeeze(mean(real(SS_ATP_end),2));
Sim_ATP_std = squeeze(std(real(SS_ATP_end),0,2));
% ANT average/std.dev.
Sim_ANT_ave = squeeze(mean(real(SS_ANT_end),2));
Sim_ANT_std = squeeze(std(real(SS_ANT_end),0,2));
% Beta-ox average/std.dev.
Sim_Beta_ox_flux_ave = squeeze(mean(real(SS_Beta_ox_flux_end),2));
Sim_Beta_ox_flux_std = squeeze(std(real(SS_Beta_ox_flux_end),0,2));
% Glycolysis average/std.dev.
Sim_Gly_flux_ave = squeeze(mean(real(SS_Gly_end),2));
Sim_Gly_flux_std = squeeze(std(real(SS_Gly_end),0,2));
% G3P-shuttle average/std.dev.
Sim_G3P_flux_ave = squeeze(mean(real(SS_G3P_end),2));
Sim_G3P_flux_std = squeeze(std(real(SS_G3P_end),0,2));
% LDH flux average/std.dev.
Sim_LDH_flux_ave = squeeze(mean(real(SS_LDH_end),2));
Sim_LDH_flux_std = squeeze(std(real(SS_LDH_end),0,2));

%% Plot
figure
ATPase_flux = 0.4667.*interptime+2.4744;
% ATP with time
subplot(2,3,1,'FontName','Arial','FontSize',14,'linewidth',2)
hold on;box on;
errorbar(ATPase_flux,Sim_ATP_ave(:,1)*1e3,Sim_ATP_std(:,1)*1e3,'-ob','linewidth',2,'markerfacecolor','b','markersize',8);% HCR
errorbar(ATPase_flux,Sim_ATP_ave(:,2)*1e3,Sim_ATP_std(:,2)*1e3,'-or','linewidth',2,'markerfacecolor','r','markersize',8);% LCR
xlabel('ATPase (mmol/min kg)');ylabel('ATP (mM)')
legend('HCR','LCR')

% ATPase flux
subplot(2,3,2,'FontName','Arial','FontSize',14,'linewidth',2)
hold on;box on;
errorbar(ATPase_flux,Sim_ANT_ave(:,1),Sim_ANT_std(:,1),'-ob','linewidth',2,'markerfacecolor','b','markersize',8);% HCR
errorbar(ATPase_flux,Sim_ANT_ave(:,2),Sim_ANT_std(:,2),'-or','linewidth',2,'markerfacecolor','r','markersize',8);% LCR
xlabel('ATPase (mmol/min kg)');ylabel('ANT flux (mmol/min kg)')
% axis([49 101 0.7 1]);

% Beta-ox flux
subplot(2,3,3,'FontName','Arial','FontSize',14,'linewidth',2)
hold on;box on;
errorbar(ATPase_flux,Sim_Beta_ox_flux_ave(:,1),Sim_Beta_ox_flux_std(:,1),'-ob','linewidth',2,'markerfacecolor','b','markersize',8);% HCR
errorbar(ATPase_flux,Sim_Beta_ox_flux_ave(:,2),Sim_Beta_ox_flux_std(:,2),'-or','linewidth',2,'markerfacecolor','r','markersize',8);% LCR
xlabel('ATPase (mmol/min kg)');ylabel({'\beta-oxidation Flux';'(mmol/min kg)'})
