# Supplementary material for: Systems-level computational modeling demonstrates fuel selection switching in high capacity running and low capacity running rats
Source: PLoS Comput Biol. 2018 Feb 23;14(2):e1005982. doi: 10.1371/journal.pcbi.1005982 (PMC5841818; doi:10.1371/journal.pcbi.1005982)
Supplement: S1 Matlab Code — This code also contains the code required to simulate the model as is needed to generate several figures. (ZIP) [file pcbi.1005982.s009.zip › Figure and model code/bin/HCR_LCR_Fig_13_2.m]

function HCR_LCR_Fig_13_2()
given_VO2_LCR = [0.40,0.5:0.1:0.9];endpoint_LCR =[60 ones(1,length(given_VO2_LCR)-1)*60];
given_VO2_HCR = [0.3240,0.5:0.1:0.9];endpoint_HCR =[60 ones(1,length(given_VO2_HCR)-1)*60];
HCR_fit_num=1:10;
load('Fig_13_WS');
HCR_good_fit_mat = HCR_good_fit_mat_2;
p.p1 = p1;
ap_rest = aps_HCR_rest2_global(:,3);
paramfile = @params_Xact_rest;
p = adjustparams(p,ap_rest,paramfile);
paramfile = @params_Xact_fac2;
%% 
p.index(end+1) = 18;p.index(end+1) = 20;
for i = 1:length(given_VO2_HCR)
[HCR_time,~] = choose_VO2_percent(given_VO2_HCR(i));
HCR_time_vec(i) = HCR_time(1);
end
HCR_time_vec(HCR_time_vec<0) = 0;

for i = 1:length(given_VO2_LCR)
[~,LCR_time] = choose_VO2_percent(given_VO2_LCR(i));
LCR_time_vec(i) = LCR_time(1);
end
LCR_time_vec(LCR_time_vec<0) = 0;
%% HCR Simulation
fun = @CB_dx_dt_SS_act_HCR;
interptime = HCR_time_vec;
for j = 1:length(interptime)
p.interptime = interptime(j);
p.VO2 = given_VO2_HCR(j);

 for i = 1:length(HCR_fit_num)
ap0 = HCR_good_fit_mat(:,HCR_fit_num(i));
ap_HCR = ap0;
[Y_mat,TIME] = Sim_output_Y_HCR(p,xo,fun,flag,ap_HCR,endpoint_HCR(j),paramfile);
Y_mat_2_HCR{j,i} = Y_mat;
J_mat = Sim_output_flux_HCR_act(p,Y_mat,flag,ap_HCR,paramfile);
J_mat_2_HCR{j,i} = J_mat;
 end
end
%% LCR Simulation
fun = @CB_dx_dt_SS_act_LCR;
interptime = LCR_time_vec;
for j = 1:length(interptime)
p.interptime = interptime(j);
p.VO2 = given_VO2_LCR(j);

 for i = 1:length(HCR_fit_num)
ap0 = HCR_good_fit_mat(:,HCR_fit_num(i));

mito_enzymes = [14:26 29:31 37:87];% Mitochondrial enzyme indicies
ap_LCR = LCR_mito_param_adjust3(p,ap0,paramfile,mito_enzymes);% adjust HCR params into LCR params
[Y_mat,TIME] = Sim_output_Y_LCR(p,xo,fun,flag,ap_LCR,endpoint_LCR(j),paramfile);
Y_mat_2_LCR{j,i} = Y_mat;
J_mat = Sim_output_flux_LCR_act(p,Y_mat,flag,ap_LCR,paramfile);
if isreal(J_mat)
J_mat_2_LCR{j,i} = J_mat;
else
    J_mat_2_LCR{j,i} = NaN(size(J_mat));
end
 end
end
%% Get Respiratory quotient
clear J_mat_2
for i = 1:length(HCR_fit_num)
    for j = 1:length(given_VO2_HCR)
J_mat_2{j,i} = {J_mat_2_HCR{j,i},{}};
    end
    for j = 1:length(given_VO2_LCR)
J_mat_2{j,i} = {J_mat_2_HCR{j,i},J_mat_2_LCR{j,i}};
    end
end
for i = 1:length(HCR_fit_num)
    for j = 1:length(given_VO2_HCR)
        for k = 1:2
            try 
            Sim_RQ_end(j,i,k) = RQ_plot6(TIME,J_mat_2{j,i}{k},genes);
            catch
            Sim_RQ_end(j,i,k) = NaN;
            end
        end
    end
end

Sim_RQ_ave = squeeze(nanmean(Sim_RQ_end,2));
Sim_RQ_std = squeeze(nanstd(Sim_RQ_end,0,2));
%% Plot
Sim_RQ_ave_HCR = Sim_RQ_ave(:,1);
Sim_RQ_ave_HCR = Sim_RQ_ave_HCR(~isnan(Sim_RQ_ave_HCR));
Sim_RQ_ave_LCR = Sim_RQ_ave(:,2);
Sim_RQ_ave_LCR = Sim_RQ_ave_LCR(~isnan(Sim_RQ_ave_LCR));
Sim_RQ_std_HCR = Sim_RQ_std(:,1);
Sim_RQ_std_HCR = Sim_RQ_std_HCR(~isnan(Sim_RQ_std_HCR));
Sim_RQ_std_LCR = Sim_RQ_std(:,2);
Sim_RQ_std_LCR = Sim_RQ_std_LCR(~isnan(Sim_RQ_std_LCR));

if given_VO2_HCR(1)==0.3240
    given_VO2_HCR(1) = 0.3;
end
for i = 1:size(Sim_RQ_end,1)
HCR_RQ_max(i) = max(Sim_RQ_end(i,:,1));
HCR_RQ_min(i) = min(Sim_RQ_end(i,:,1));
end
figure
subplot(1,2,1,'FontName','Arial','FontSize',14,'linewidth',2)
hold on;box on;
errorbar(given_VO2_HCR*100,Sim_RQ_ave_HCR,Sim_RQ_std_HCR,'-ob','linewidth',2,'Markersize',0.5);% HCR
errorbar(given_VO2_LCR*100,Sim_RQ_ave_LCR,Sim_RQ_std_LCR,'-.r','linewidth',2);% LCR
xlabel('% VO2max');ylabel({'Respiratory Quotient';'(J_{CO2}/J_{O2})'});title('Steady-state (long time) simulations')
axis tight;%axis([35 101 0.7 1]);
legend('HCR','LCR')
% Fatty acid and CHO percentage utilization
Wfatox_HCR = (1-Sim_RQ_ave_HCR)./(1-0.7);
Wgluox_HCR = 1-Wfatox_HCR;
Wfatox_HCR_min = (1-(Sim_RQ_ave_HCR+Sim_RQ_std_HCR)')./(1-0.7);
Wgluox_HCR_max = 1-Wfatox_HCR_min;
Wfatox_HCR_max = (1-(Sim_RQ_ave_HCR+Sim_RQ_std_HCR)')./(1-0.7);
Wgluox_HCR_min = 1-Wfatox_HCR_max;

Wfatox_upper_HCR = Wfatox_HCR_max-Wfatox_HCR';
Wfatox_lower_HCR = Wfatox_HCR'-Wfatox_HCR_min;
Wgluox_upper_HCR = Wgluox_HCR_max-Wgluox_HCR';
Wgluox_lower_HCR = Wgluox_HCR'-Wgluox_HCR_min;


% HCR
subplot(1,2,2,'FontName','Arial','FontSize',14,'linewidth',1.5)
hold on;box on;

errorbar(given_VO2_HCR*100,Wfatox_HCR'*100,Wfatox_lower_HCR*100,Wfatox_upper_HCR*100,'-ob','linewidth',2,'Markersize',15);axis tight;
errorbar(given_VO2_HCR*100,Wgluox_HCR'*100,Wgluox_lower_HCR*100,Wgluox_upper_HCR*100,'-sb','linewidth',2,'Markersize',15);axis tight;
legend('Fat','Carb');

% LCR
Wfatox_LCR = (1-Sim_RQ_ave_LCR)./(1-0.7);
Wgluox_LCR = 1-Wfatox_LCR;
Wfatox_LCR_min = (1-(Sim_RQ_ave_LCR+Sim_RQ_std_LCR)')./(1-0.7);
Wgluox_LCR_max = 1-Wfatox_LCR_min;
Wfatox_LCR_max = (1-(Sim_RQ_ave_LCR+Sim_RQ_std_LCR)')./(1-0.7);
Wgluox_LCR_min = 1-Wfatox_LCR_max;

Wfatox_upper_LCR = Wfatox_LCR_max-Wfatox_LCR';
Wfatox_lower_LCR = Wfatox_LCR'-Wfatox_LCR_min;
Wgluox_upper_LCR = Wgluox_LCR_max-Wgluox_LCR';
Wgluox_lower_LCR = Wgluox_LCR'-Wgluox_LCR_min;
hold on;box on;
errorbar(given_VO2_LCR*100,Wfatox_LCR'*100,Wfatox_lower_LCR*100,Wfatox_upper_LCR*100,'-or','linewidth',2,'Markersize',15);axis tight;
errorbar(given_VO2_LCR*100,Wgluox_LCR'*100,Wgluox_lower_LCR*100,Wgluox_upper_LCR*100,'-sr','linewidth',2,'Markersize',15);axis tight;
xlabel('% VO2max');ylabel('% Fuel Utilization');
legend('Fat','Carb');ylim([0 100]);
title('Steady-state (long time) simulations')
