# Supplementary material for: Systems-level computational modeling demonstrates fuel selection switching in high capacity running and low capacity running rats
Source: PLoS Comput Biol. 2018 Feb 23;14(2):e1005982. doi: 10.1371/journal.pcbi.1005982 (PMC5841818; doi:10.1371/journal.pcbi.1005982)
Supplement: S1 Matlab Code — This code also contains the code required to simulate the model as is needed to generate several figures. (ZIP) [file pcbi.1005982.s009.zip › Figure and model code/bin/HCR_LCR_Fig_2.m]

function HCR_LCR_Fig_2()
data_HCR = importdata('UM_cell_all_fig1_HCR.xlsx');
data_LCR = importdata('UM_cell_all_fig1_LCR.xlsx');
%% Plotting data converted to molar units
figure
dim = [2,2];
%% Converted VO2
subplot(dim(1),dim(2),1)
hold on;box on;
errorbar(data_HCR.data(1:end-5,1),(data_HCR.data(1:end-5,3)/22440)*10^3/60,(data_HCR.data(1:end-5,4)/22440)*10^3/60,'ob')
errorbar(data_LCR.data(1:end-2,1),(data_LCR.data(1:end-2,3)/22440)*10^3/60,(data_LCR.data(1:end-2,4)/22440)*10^3/60,'or')
xlabel('Time (min)');ylabel({'O_2 Uptake';'mmol/(kg min)'});%axis tight
axis([-1 52 0.4 2]);
legend('HCR','LCR');
%% Converted VCO2
subplot(dim(1),dim(2),2)
hold on;box on;
errorbar(data_HCR.data(1:end-5,1),(data_HCR.data(1:end-5,5)/22440)*10^3/60,(data_HCR.data(1:end-5,6)/22440)*10^3/60,'ob')
errorbar(data_LCR.data(1:end-2,1),(data_LCR.data(1:end-2,5)/22440)*10^3/60,(data_LCR.data(1:end-2,6)/22440)*10^3/60,'or')
xlabel('Time (min)');ylabel({'CO_2 Output';'mmol/(kg min)'});%axis tight
axis([-1 52 0.35 2]);
%% Converted Carb
subplot(dim(1),dim(2),3)
hold on;box on;
errorbar(data_HCR.data(1:end-5,1),data_HCR.data(1:end-5,7)/(180.16*60),data_HCR.data(1:end-5,8)/(180.16*60),'ob')
errorbar(data_LCR.data(1:end-2,1),data_LCR.data(1:end-2,7)/(180.16*60),data_LCR.data(1:end-2,8)/(180.16*60),'or')
xlabel('Time (min)');ylabel({'Carbohydrate Uptake';'mmol/(kg min)'});%axis tight
axis([-1 52 0 0.3]);
%% Converted Fat
subplot(dim(1),dim(2),4)
hold on;box on;
errorbar(data_HCR.data(1:end-5,1),data_HCR.data(1:end-5,9)/(256.43*60),data_HCR.data(1:end-5,10)/(256.43*60),'ob')
errorbar(data_LCR.data(1:end-2,1),data_LCR.data(1:end-2,9)/(256.43*60),data_LCR.data(1:end-2,10)/(256.43*60),'or')
xlabel('Time (min)');ylabel({'Fatty Acid Uptake'; 'mmol/(kg min)'});%axis tight
axis([-1 52 -0.002 0.035]);
create_text_box5()
