# Supplementary material for: Systems-level computational modeling demonstrates fuel selection switching in high capacity running and low capacity running rats
Source: PLoS Comput Biol. 2018 Feb 23;14(2):e1005982. doi: 10.1371/journal.pcbi.1005982 (PMC5841818; doi:10.1371/journal.pcbi.1005982)
Supplement: S1 Matlab Code — This code also contains the code required to simulate the model as is needed to generate several figures. (ZIP) [file pcbi.1005982.s009.zip › Figure and model code/bin/HCR_LCR_Fig_3.m]

function HCR_LCR_Fig_3()
%% Parse Stoichometric matrix
network = 'gp_everything_new2.txt';
[species,enzymes,genes,reversibility,S,EC] = read_bcn_file(network);%'betox_only.txt' 
[m,n] = size(S);
n_int = n; % number of internal reactions
Srx = S;% This first S-matrix contains only internal rxtns
%% Compute thermodynamically constrained rxtn cycles
C=cycles(S);
%% Adding transport fluxes
% Specify input and output species names in cell arrays
inputs = {'GLC_e','C16_e','O2'};%,
outputs = {'LAC_e','CO2','H2O'};%{,
transport = [inputs';outputs'];
addionew % script
%% Optimization
% Flux bounds from reversibility
LB = -Inf.*ones(n,1);
UB = +Inf.*ones(n,1);
for j = 1:length(reversibility)
  if ~reversibility(j)
    LB(j) = 0;    
  end
end
% Bounds on transport fluxes from : Cell-Metabolism vol.21 pg.468-478
% From Figure 1
data = importdata('UM_cell_all_fig1_LCR.xlsx');
data.data(end-2:end,:) = [];
data2 = importdata('UM_cell_all_fig1_HCR.xlsx');
data2.data(end-4:end,:) = [];
[LCR_LB,LCR_UB] = FORMAT_data2(data);
[HCR_LB,HCR_UB] = FORMAT_data2(data2);
TYPE = {'HCR','LCR'};
j_obj = find(strcmp(genes,'f1atp'));% Set flux to be maximized
for k = 1:length(TYPE)
    type = TYPE{k};
switch type
    case 'LCR'
        bounds{1} = LCR_LB;bounds{2} = LCR_UB;
    case 'HCR'
        bounds{1} = HCR_LB;bounds{2} = HCR_UB;
end
for l = 1:size(bounds{1},1)
%***INPUTS***%
% LCR is row 1 and HCR is row 2
% Glucose
% convert from mg/(kg*hr) to mmol/(kg*min) using glucose molecular weight;
LB(j_GLC_e) = bounds{1}(l,3)/(180.16*60);% lower bounds
UB(j_GLC_e) = bounds{2}(l,3)/(180.16*60);% upper bounds
% Fatty acid
% convert from mg/(kg*hr) to mmol/(kg*min) using palmitic molecular weight
LB(j_C16_e)= bounds{1}(l,4)/(256.43*60);% lower bounds
UB(j_C16_e) = bounds{2}(l,4)/(256.43*60);% upper bounds
% Oxygen
% convert from mL/(kg*hr) to mmol/(kg*min) using density and O2 molecular weight
LB(j_O2) = (bounds{1}(l,1)/(60*22440))*10^3;% Constraints O2 to be input
UB(j_O2) = (bounds{2}(l,1)/(60*22440))*10^3;% Constraints O2 to be input

%***OUTPUTS***%
% CO2
% convert from mL/(kg*hr) to mmol/(kg*min) using density and CO2 molecular weight
LB(j_CO2) = (bounds{1}(l,2)/(60*22440))*10^3; % constrains CO2 flux to be output
UB(j_CO2) = (bounds{2}(l,2)/(60*22440))*10^3; % constrains CO2 flux to be output
% Lactate
LB(j_LAC_e)=0;% constrains Lactate flux to be output
UB(j_LAC_e)=inf;
% H2O
LB(j_H2O) = 0;
UB(j_H2O) = inf;
ind = find(strcmp(genes,'cpt'));
ind2 = find(strcmp(genes,'MKATC4'));
LB(ind:ind2) = 0;% Constrains beta-ox flux to be non-negative
%***initial guess***
Jo = ones(n,1);
for i = size(Srx,2)+1:size(S,2)
Jo(i) =LB(i)+(UB(i)-LB(i)).*rand(numel(UB(i)),1);% random between bounds of transport flux
end
for i = size(Srx,2)+1:size(S,2)
    if Jo(i)==inf || Jo(i)==0
Jo(i) = 1;
    end
end
% Nonlinear optimi:
opts = optimset('fmincon');
opts = optimset(opts,...
    'TolCon',1e-9,...
    'TolFun',1e-9,...
    'TolPCG',1e-3,...
    'TolX',1e-9,...
    'Display','iter',...
    'Maxiter',1000,...
    'MaxFunEvals',1e4,'Algorithm','interior-point','UseParallel','always');
for j =1:2
J1 = fmincon(@max_flux,Jo,[],[],S,zeros(m,1),LB,UB,...
    @T_constraint,opts,C,j_obj);
  Jo = J1;
end
J{k}(:,l) = J1;
end

end
%% Figure 3 Main Plots
J{1}(:,1) = [];
J{2}(:,1) = [];
vec = 1:size(S,2);%ind:ind2;% vector between 1 and size(S,2)
genes2 = importdata('gene_names_caps_2.xlsx');
Plot_wrapper2(J,data,data2,genes2,transport,vec)
%% Figure 3 inset Plots
figure
ind = find(strcmp(genes2,'PCOASYN'));ind2 = find(strcmp(genes2,'MKAT(C4)'));
vec = ind:ind2;% vector between 1 and size(S,2)
Plot_wrapper4(J,data,data2,genes2,transport,vec)
%% Figure 3C: ATPase flux fitted to a polynomial
J_atpase = importdata('HCR_atpase.xlsx');
t = linspace(0,50,100);
pp = interp1(J_atpase(1:26,1),J_atpase(1:26,2),'pchip','pp');
f = ppval(pp,t);
figure
hold on;box on;
plot(J_atpase(1:end-5,1),J_atpase(1:end-5,2),'ok','Markersize',8)
plot(t,f,'-k','linewidth',2)
xlim([0 51]);
ax = gca;
ax.LineWidth = 1.25;
ax.FontName = 'Arial';
ax.FontSize = 12;

xlabel('Time (min)');ylabel({'Calculated ATPase flux'; '(mmol/min kg)'});
