# Supplementary material for: Systems-level computational modeling demonstrates fuel selection switching in high capacity running and low capacity running rats
Source: PLoS Comput Biol. 2018 Feb 23;14(2):e1005982. doi: 10.1371/journal.pcbi.1005982 (PMC5841818; doi:10.1371/journal.pcbi.1005982)
Supplement: S1 Matlab Code — This code also contains the code required to simulate the model as is needed to generate several figures. (ZIP) [file pcbi.1005982.s009.zip › Figure and model code/bin/HCR_LCR_Fig_4.m]

function HCR_LCR_Fig_4()
% load('11_28_2016_2.mat','HCR_good_fit_mat_2','data','paramfile','fun','xo','flag','p')
load('Fig_4_WS.mat')
HCR_good_fit_mat = HCR_good_fit_mat_2;
load('pp.mat')
p.pp = pp;
% data = data_adjust(data);
endpoint = 50;
% choose what best-fit parameter set out of 10
ap0 = HCR_good_fit_mat(:,4);
% Part 1
for i = 1:3
ap0_temp = ap0;
if i==2
ap0_temp(89) = 0;% turn off mito activity decrease (fat decrease only)
elseif i==3
    ap0_temp(91) = 1;% turn off fat activity decrease (mito decrease only)
end
line_type = {'-' '--' '-.'};% simulation line type
m=i;
Figure_4(data,ap0_temp,paramfile,fun,xo,endpoint,p,flag,line_type{i},m)
end
create_text_box()% Add alphbet labels

% Part 2
figure
for i = 1:3
ap0_temp = ap0;
if i==2
ap0_temp(89) = 0;% turn off mito activity decrease (fat decrease only)
elseif i==3
    ap0_temp(91) = 1;% turn off fat activity decrease (mito decrease only)
end
line_type = {'-' '--' '-.'};% simulation line type
Figure_4_2(data,ap0_temp,paramfile,fun,xo,endpoint,p,flag,line_type{i})
end
create_text_box2()% Add alphbet labels
