# Supplementary material for: Systems-level computational modeling demonstrates fuel selection switching in high capacity running and low capacity running rats
Source: PLoS Comput Biol. 2018 Feb 23;14(2):e1005982. doi: 10.1371/journal.pcbi.1005982 (PMC5841818; doi:10.1371/journal.pcbi.1005982)
Supplement: S1 Matlab Code — This code also contains the code required to simulate the model as is needed to generate several figures. (ZIP) [file pcbi.1005982.s009.zip › Figure and model code/bin/HCR_LCR_Fig_5.m]

function HCR_LCR_Fig_5
load('Fig_5_WS');
fat_enzymes = [38:45 48:87];% 14:26
ap0 = HCR_good_fit_mat(:,4);
p_HCR = adjustparams(p,ap0,paramfile);% adjust linear and logspace parameters
adp_HCR_temp = struct2cell(p_HCR.X);% convert structure to cell
adp_HCR = [adp_HCR_temp{:}]';% convert cell to vector
adp_LCR = adp_HCR;% LCR parameters
adp_LCR(mito_enzymes) = adp_HCR(mito_enzymes)*(1-ap0(89));% decrease mito activities of HCR
adp_LCR(p.in.enzymes) = adp_LCR(p.in.enzymes)*(1/adp_HCR(91));% decrease cpt

names = importdata('gene_names_caps.xlsx');

RATIO2 = adp_HCR./adp_LCR;
RATIO2(36) = [];
figure
bar(1:length(RATIO2)-4,RATIO2(1:end-4),'g')
hold on
alpha(0.8)
plot(1:length(RATIO2)-4,RATIO2(1:end-4),'-k','linewidth',2)
axis tight;box on;
set(gca,'FontName','Arial','xtick',1:length(names),'xticklabel',{char(names)},'xticklabelrotation',90);
ylabel('X_{HCR}/X_{LCR}','FontSize',12);axis tight;%title(network);
ax = gca;
ax.LineWidth = 1;
