# Supplementary material for: Systems-level computational modeling demonstrates fuel selection switching in high capacity running and low capacity running rats
Source: PLoS Comput Biol. 2018 Feb 23;14(2):e1005982. doi: 10.1371/journal.pcbi.1005982 (PMC5841818; doi:10.1371/journal.pcbi.1005982)
Supplement: S1 Matlab Code — This code also contains the code required to simulate the model as is needed to generate several figures. (ZIP) [file pcbi.1005982.s009.zip › Figure and model code/bin/HCR_LCR_Fig_6.m]

function HCR_LCR_Fig_6()
load('Fig_6_WS.mat')
endpoint = 50;
%% Plotting
ap0 = HCR_good_fit_mat(:,4);
ap_HCR = ap0;
ap_LCR = LCR_mito_param_adjust2(p,ap0,paramfile,mito_enzymes);% adjust HCR params into LCR params
[Y_mat,TIME] = Sim_output_Y(p,xo,fun,flag,ap_HCR,ap_LCR,endpoint,paramfile);
J_mat = Sim_output_flux(p,Y_mat,flag,ap_HCR,ap_LCR,paramfile);
Fig_6_plot(TIME,J_mat,genes,Y_mat,species);
PDH_flux(TIME,J_mat,genes,Y_mat,species)
pyr_species(TIME,Y_mat,species)
create_text_box4()
