# Supplementary material for: Systems-level computational modeling demonstrates fuel selection switching in high capacity running and low capacity running rats
Source: PLoS Comput Biol. 2018 Feb 23;14(2):e1005982. doi: 10.1371/journal.pcbi.1005982 (PMC5841818; doi:10.1371/journal.pcbi.1005982)
Supplement: S1 Matlab Code — This code also contains the code required to simulate the model as is needed to generate several figures. (ZIP) [file pcbi.1005982.s009.zip › Figure and model code/bin/HCR_LCR_Fig_7.m]

function HCR_LCR_Fig_7()
load('Fig_7_WS.mat')
%% Paper Figure 7
for j = 1:size(aps_HCR_ordered_cell,2)
Figure_7(data,aps_HCR_ordered_cell{1,j}(:,1),aps_LCR_ordered_cell{1,j}(:,1),paramfile,fun,xo,endpoint,p,flag)
end
create_text_box()% Add alphbet labels
%% Paper Figure 7: Part 2
figure
for j = 1:size(aps_HCR_ordered_cell,2)
Figure_7_2(data,aps_HCR_ordered_cell{1,j}(:,1),aps_LCR_ordered_cell{1,j}(:,1),paramfile,fun,xo,endpoint,p,flag)
end
create_text_box2()% Add alphbet labels
