# Supplementary material for: Systems-level computational modeling demonstrates fuel selection switching in high capacity running and low capacity running rats
Source: PLoS Comput Biol. 2018 Feb 23;14(2):e1005982. doi: 10.1371/journal.pcbi.1005982 (PMC5841818; doi:10.1371/journal.pcbi.1005982)
Supplement: S1 Matlab Code — This code also contains the code required to simulate the model as is needed to generate several figures. (ZIP) [file pcbi.1005982.s009.zip › Figure and model code/bin/HCR_LCR_Fig_8.m]

function HCR_LCR_Fig_8()
load('Fig_8_WS')
%% Creating Figure 8 for Ratio of HCR activities over LCR activities
Param_mat_HCR = [];
for i = 1:10
Param_mat_HCR = [Param_mat_HCR [aps_HCR_ordered_cell{1,i}]];
end
Param_mat_LCR = [];
for i = 1:10
Param_mat_LCR = [Param_mat_LCR [aps_LCR_ordered_cell{1,i}]];
end

for j = 1:size(Param_mat_HCR,2)
    for i = 1:size(Param_mat_HCR,1)
        
        if p.ptype(i)==0
                    Param_mat_HCR_temp(i,j) = (Param_mat_HCR(i,j));
        else
                    Param_mat_HCR_temp(i,j) = 10.^(Param_mat_HCR(i,j));
        end
    end
end

% adjust parameters for LCR
for j = 1:size(Param_mat_LCR,2)
    for i = 1:size(Param_mat_LCR,1)
        
        if p.ptype(i)==0
                    Param_mat_LCR_temp(i,j) = (Param_mat_LCR(i,j));
        else
                    Param_mat_LCR_temp(i,j) = 10.^(Param_mat_LCR(i,j));
        end
    end
end

for j = 1:size(Param_mat_LCR,2)
    for i = 1:size(Param_mat_LCR,2)
        
        HCR_LCR_param_ratio{j,i} =  Param_mat_HCR_temp(:,j)./Param_mat_LCR_temp(:,i);
    end
end
% Take out of cell and put into matrix
HCR_LCR_param_ratio_mat = [];

for j = 1:size(Param_mat_LCR,2)
        for i = 1:size(Param_mat_LCR,2)
HCR_LCR_param_ratio_mat(:,size(HCR_LCR_param_ratio_mat,2)+1) = HCR_LCR_param_ratio{j,i};
        end
end
HCR_LCR_param_ratio_mat(36,:) = [];% get rid of ATPase
% Part 1 of Figure 8
vec = 1:86;
genes2 = importdata('gene_names_caps.xlsx');

for i = 1:length(vec)
    subplot(8,11,i,'linewidth',2)
   h = histogram(HCR_LCR_param_ratio_mat(vec(i),:),50);
    title(genes2{vec(i)});h.FaceColor = 'g';
    axis tight;
end
