# Supplementary material for: Systems-level computational modeling demonstrates fuel selection switching in high capacity running and low capacity running rats
Source: PLoS Comput Biol. 2018 Feb 23;14(2):e1005982. doi: 10.1371/journal.pcbi.1005982 (PMC5841818; doi:10.1371/journal.pcbi.1005982)
Supplement: S1 Matlab Code — This code also contains the code required to simulate the model as is needed to generate several figures. (ZIP) [file pcbi.1005982.s009.zip › Figure and model code/bin/HCR_LCR_Fig_9_10.m]

function HCR_LCR_Fig_9_10()
%% Figure 9
load('Fig_9_10.mat');
Sensitivity_rank_mat(Sensitivity_rank_mat==87)=86;
% Sensitivity Coefficient Rank Plot
MED = median(Sensitivity_rank_mat,2);
AVE = mean(Sensitivity_rank_mat,2);
[B,I] = sort(MED);
for i = 1:length(I)
Ordered_Sensitivity(i,:) = [genes2(I(i)),MED(I(i))];
end
% Part 1
figure
vec = 1:86;
dim = factor(numel(vec));
dim = Auto_dims(dim);% optimizing dimensions for subplotting
color = 'b';
for i = vec
    hold on;box on;
subplot(8,11,i)
h = histogram(Sensitivity_rank_mat(I(i),:));
title(genes2{I(i)});axis tight;h.FaceColor = color;
end

%% Figure 10
color = 'r';
MED = median(Sensitivity_rank_mat_LCR,2);
AVE = mean(Sensitivity_rank_mat_LCR,2);
[B,I] = sort(MED);
for i = 1:length(I)
Ordered_Sensitivity(i,:) = [genes2(I(i)),MED(I(i))];
end
% Part 1
figure
vec = 1:86;
dim = factor(numel(vec));
dim = Auto_dims(dim);% optimizing dimensions for subplotting

for i = vec
    hold on;box on;
subplot(8,11,i)
h = histogram(Sensitivity_rank_mat_LCR(I(i),:));
title(genes2{I(i)});axis tight;h.FaceColor = color;
end
