# Supplementary material for: Systems-level computational modeling demonstrates fuel selection switching in high capacity running and low capacity running rats
Source: PLoS Comput Biol. 2018 Feb 23;14(2):e1005982. doi: 10.1371/journal.pcbi.1005982 (PMC5841818; doi:10.1371/journal.pcbi.1005982)
Supplement: S1 Matlab Code — This code also contains the code required to simulate the model as is needed to generate several figures. (ZIP) [file pcbi.1005982.s009.zip › Figure and model code/bin/HCR_LCR_metabolite_time_plot.m]

clc;close all;clear
HCR = load('HCR_metabolite_with_time.txt');
LCR = load('LCR_metabolite_with_time.txt');
load('time.mat')
% Use below to delete certain metabolites for better visualization
% v = [16,25,41,43,45,46];
% HCR(v,:) = [];
% LCR(v,:) = [];


metabolite_ratio = LCR./HCR;

% load('11_29_2016.mat','species');
species = importdata('species_names.xlsx');
for i = 1:length(species)
K1{i} = species{i};
end
% Used in conjuction with lines 5 through 8 above to delete corresponding species names
% K1(v) = [];
%% All metabolites HCR
vec = 1:size(HCR,1);%ind:ind2;% vector between 1 and size(S,2)
vec2 = 1:41;% time vector
surf(t(vec2)',vec,1e3*HCR(vec,vec2'))% (26X1,1X93,93X27)
%If X and Y are vectors, length(X) = n and length(Y) = m, where [m,n] = size(Z)
set(gca,'ytick',vec,'yticklabel',{char(K1(vec))},'yticklabelrotation',90);
% set(gca,'xtick','xticklabel',{data.data(2:end,1)});% time points
xlabel('Time (min)');zlabel('Metabolites (mM)');axis tight
view(-83,17);
shading interp
colormap jet
%% All metabolites LCR
vec = 1:size(LCR,1);%ind:ind2;% vector between 1 and size(S,2)
vec2 = 1:41;% time vector
figure
surf(t(vec2)',vec,1e3*LCR(vec,vec2'))% (26X1,1X93,93X27)
%If X and Y are vectors, length(X) = n and length(Y) = m, where [m,n] = size(Z)
set(gca,'ytick',vec,'yticklabel',{char(K1(vec))},'yticklabelrotation',90);
% set(gca,'xtick','xticklabel',{data.data(2:end,1)});% time points
xlabel('Time (min)');zlabel('Metabolites (mM)');axis tight
view(-83,17);
shading interp
colormap jet
%% All metabolite ratios
vec = 1:size(metabolite_ratio,1);%ind:ind2;% vector between 1 and size(S,2)
vec2 = 1:41;% time vector
figure
surf(t(vec2)',vec,metabolite_ratio(vec,vec2'))% (26X1,1X93,93X27)
%If X and Y are vectors, length(X) = n and length(Y) = m, where [m,n] = size(Z)
set(gca,'ytick',vec,'yticklabel',{char(K1(vec))},'yticklabelrotation',90);
% set(gca,'xtick','xticklabel',{data.data(2:end,1)});% time points
xlabel('Time (min)');zlabel('[HCR(metabolite)]/[LCR(metabolite)]');axis tight
view(-83,17);
shading interp
colormap jet
%{
%% First 47 metabolites
vec = 1:47;%size(metabolite_ratio,1);%ind:ind2;% vector between 1 and size(S,2)
vec2 = 1:41;% time vector
figure
surf(t(vec2)',vec,metabolite_ratio(vec,vec2'))% (26X1,1X93,93X27)
%If X and Y are vectors, length(X) = n and length(Y) = m, where [m,n] = size(Z)
set(gca,'ytick',vec,'yticklabel',{char(K1(vec))},'yticklabelrotation',90);
% set(gca,'xtick','xticklabel',{data.data(2:end,1)});% time points
xlabel('Time (min)');zlabel('[HCR(metabolite)]/[LCR(metabolite)]');axis tight
view(-83,17);
shading interp
colormap jet
%% FA metabolites
vec = 48:97;%size(metabolite_ratio,1);%ind:ind2;% vector between 1 and size(S,2)
vec2 = 1:41;% time vector
figure
surf(t(vec2)',vec,metabolite_ratio(vec,vec2'))% (26X1,1X93,93X27)
%If X and Y are vectors, length(X) = n and length(Y) = m, where [m,n] = size(Z)
set(gca,'ytick',vec,'yticklabel',{char(K1(vec))},'yticklabelrotation',90);
% set(gca,'xtick','xticklabel',{data.data(2:end,1)});% time points
xlabel('Time (min)');zlabel('[HCR(metabolite)]/[LCR(metabolite)]');axis tight
view(-83,17);
shading interp
colormap jet
%}
