# Supplementary material for: Systems-level computational modeling demonstrates fuel selection switching in high capacity running and low capacity running rats
Source: PLoS Comput Biol. 2018 Feb 23;14(2):e1005982. doi: 10.1371/journal.pcbi.1005982 (PMC5841818; doi:10.1371/journal.pcbi.1005982)
Supplement: S1 Matlab Code — This code also contains the code required to simulate the model as is needed to generate several figures. (ZIP) [file pcbi.1005982.s009.zip › Figure and model code/bin/HCR_metabolite_with_time.txt]

0.00203024	0.001997681	0.001970309	0.001947291	0.001927936	0.001911665	0.001897989	0.001886497	0.001876841	0.001868731	0.001861919	0.001856201	0.001851401	0.001847375	0.001843999	0.00184117	0.001838801	0.00183682	0.001835163	0.001833782	0.00183263	0.001831673	0.001830879	0.001830224	0.001829684	0.001829242	0.001828882	0.001828592	0.001828361	0.001828179	0.001828039	0.001827935	0.001827861	0.001827812	0.001827785	0.001827775	0.001827782	0.001827801	0.001827832	0.001827872	0.001827919	0.001827974	0.001828034	0.001828098	0.001828166	0.001828237	0.001828311	0.001828386	0.001828463	0.00182854
0.007999566	0.007997026	0.007996171	0.007995424	0.00799465	0.007993851	0.007993067	0.007992316	0.007991604	0.007990928	0.007990284	0.007989669	0.007989078	0.007988506	0.007987951	0.007987409	0.007986876	0.007986349	0.007985827	0.007985307	0.007984786	0.007984264	0.007983739	0.007983209	0.007982673	0.007982132	0.007981584	0.007981028	0.007980465	0.007979895	0.007979317	0.007978733	0.007978142	0.007977544	0.007976942	0.007976334	0.007975723	0.007975109	0.007974493	0.007973876	0.007973259	0.007972644	0.007972031	0.007971423	0.00797082	0.007970224	0.007969636	0.007969058	0.00796849	0.007967934
0.000189358	0.000187108	0.000184609	0.000182247	0.00018018	0.000178414	0.000176921	0.000175662	0.000174602	0.00017371	0.00017296	0.00017233	0.000171799	0.000171353	0.000170978	0.000170663	0.000170397	0.000170174	0.000169987	0.000169829	0.000169697	0.000169585	0.000169491	0.000169413	0.000169346	0.000169291	0.000169244	0.000169204	0.000169171	0.000169144	0.00016912	0.000169101	0.000169084	0.000169071	0.00016906	0.00016905	0.000169042	0.000169036	0.000169031	0.000169026	0.000169023	0.00016902	0.000169018	0.000169017	0.000169016	0.000169016	0.000169015	0.000169016	0.000169016	0.000169017
1.04E-05	1.17E-05	1.28E-05	1.38E-05	1.47E-05	1.56E-05	1.64E-05	1.72E-05	1.79E-05	1.86E-05	1.92E-05	1.99E-05	2.04E-05	2.10E-05	2.16E-05	2.21E-05	2.27E-05	2.32E-05	2.37E-05	2.42E-05	2.47E-05	2.53E-05	2.58E-05	2.63E-05	2.69E-05	2.74E-05	2.79E-05	2.85E-05	2.91E-05	2.96E-05	3.02E-05	3.08E-05	3.14E-05	3.20E-05	3.26E-05	3.32E-05	3.38E-05	3.44E-05	3.50E-05	3.56E-05	3.62E-05	3.69E-05	3.75E-05	3.81E-05	3.87E-05	3.93E-05	3.98E-05	4.04E-05	4.10E-05	4.15E-05
9.20E-06	1.06E-05	1.05E-05	1.04E-05	1.03E-05	1.02E-05	1.01E-05	1.00E-05	9.95E-06	9.90E-06	9.86E-06	9.82E-06	9.79E-06	9.77E-06	9.75E-06	9.73E-06	9.72E-06	9.71E-06	9.70E-06	9.69E-06	9.68E-06	9.68E-06	9.67E-06	9.67E-06	9.67E-06	9.66E-06	9.66E-06	9.66E-06	9.66E-06	9.66E-06	9.66E-06	9.66E-06	9.66E-06	9.66E-06	9.66E-06	9.67E-06	9.67E-06	9.67E-06	9.67E-06	9.67E-06	9.67E-06	9.67E-06	9.68E-06	9.68E-06	9.68E-06	9.68E-06	9.68E-06	9.68E-06	9.68E-06	9.69E-06
0.002869871	0.003038076	0.00318461	0.003315882	0.003435565	0.003545182	0.003645867	0.003738712	0.003824783	0.003905091	0.003980561	0.00405201	0.004120144	0.004185565	0.004248778	0.004310206	0.004370201	0.004429059	0.004487022	0.004544293	0.004601034	0.004657377	0.004713423	0.004769248	0.004824903	0.00488042	0.004935812	0.004991075	0.005046191	0.005101128	0.005155846	0.005210293	0.005264411	0.005318135	0.005371397	0.005424122	0.005476236	0.005527662	0.005578322	0.005628138	0.005677036	0.00572494	0.005771778	0.005817482	0.005861984	0.005905224	0.005947142	0.005987684	0.0060268	0.006064445
7.78E-05	8.02E-05	8.13E-05	8.25E-05	8.35E-05	8.45E-05	8.54E-05	8.62E-05	8.70E-05	8.78E-05	8.85E-05	8.92E-05	8.99E-05	9.06E-05	9.12E-05	9.19E-05	9.26E-05	9.32E-05	9.39E-05	9.45E-05	9.51E-05	9.58E-05	9.64E-05	9.71E-05	9.77E-05	9.83E-05	9.89E-05	9.95E-05	0.000100149	0.000100747	0.000101338	0.000101919	0.00010249	0.00010305	0.000103598	0.000104134	0.000104657	0.000105165	0.000105659	0.000106138	0.000106601	0.000107048	0.000107479	0.000107892	0.000108288	0.000108667	0.000109027	0.00010937	0.000109695	0.000110002
0.001668394	0.001708288	0.001742226	0.001776756	0.001808654	0.001837503	0.00186367	0.001887613	0.001909742	0.001930393	0.001949828	0.001968252	0.00198583	0.002002691	0.002018945	0.002034686	0.002049992	0.002064932	0.002079565	0.002093939	0.002108093	0.002122059	0.002135861	0.002149518	0.002163041	0.002176437	0.002189709	0.002202855	0.002215871	0.002228751	0.002241486	0.002254065	0.002266476	0.002278708	0.002290747	0.002302579	0.002314192	0.002325572	0.002336705	0.002347579	0.002358182	0.002368501	0.002378527	0.002388249	0.002397657	0.002406742	0.002415498	0.002423916	0.002431991	0.002439718
0.000112067	0.000158889	0.000176979	0.000192361	0.000205414	0.000216448	0.000225636	0.000233141	0.000239136	0.000243786	0.000247244	0.000249654	0.000251146	0.000251841	0.00025185	0.000251276	0.000250214	0.000248749	0.000246962	0.000244923	0.000242699	0.000240347	0.00023792	0.000235462	0.000233016	0.000230615	0.000228289	0.000226065	0.000223964	0.000222003	0.000220197	0.000218556	0.000217089	0.000215803	0.0002147	0.000213784	0.000213053	0.000212507	0.000212143	0.000211958	0.000211947	0.000212105	0.000212425	0.000212903	0.000213529	0.000214298	0.000215202	0.000216234	0.000217385	0.000218647
0.000184933	0.000184799	0.000184767	0.000184748	0.000184732	0.000184716	0.000184703	0.000184691	0.00018468	0.000184672	0.000184665	0.00018466	0.000184657	0.000184654	0.000184653	0.000184653	0.000184654	0.000184655	0.000184656	0.000184658	0.000184661	0.000184663	0.000184666	0.000184668	0.000184671	0.000184673	0.000184676	0.000184678	0.000184681	0.000184683	0.000184685	0.000184687	0.000184688	0.00018469	0.000184691	0.000184692	0.000184692	0.000184693	0.000184693	0.000184693	0.000184693	0.000184692	0.000184691	0.00018469	0.000184689	0.000184687	0.000184685	0.000184684	0.000184681	0.000184679
1.83E-07	3.18E-07	3.50E-07	3.68E-07	3.85E-07	4.00E-07	4.14E-07	4.26E-07	4.36E-07	4.45E-07	4.51E-07	4.56E-07	4.60E-07	4.62E-07	4.63E-07	4.63E-07	4.63E-07	4.62E-07	4.60E-07	4.58E-07	4.56E-07	4.53E-07	4.51E-07	4.48E-07	4.46E-07	4.43E-07	4.40E-07	4.38E-07	4.36E-07	4.33E-07	4.31E-07	4.30E-07	4.28E-07	4.27E-07	4.26E-07	4.25E-07	4.24E-07	4.24E-07	4.23E-07	4.24E-07	4.24E-07	4.24E-07	4.25E-07	4.26E-07	4.28E-07	4.29E-07	4.31E-07	4.33E-07	4.35E-07	4.37E-07
2.57E-06	1.50E-06	1.29E-06	1.19E-06	1.10E-06	1.02E-06	9.59E-07	9.03E-07	8.54E-07	8.12E-07	7.76E-07	7.44E-07	7.17E-07	6.92E-07	6.70E-07	6.50E-07	6.31E-07	6.13E-07	5.96E-07	5.80E-07	5.65E-07	5.50E-07	5.36E-07	5.22E-07	5.08E-07	4.95E-07	4.82E-07	4.70E-07	4.58E-07	4.46E-07	4.35E-07	4.24E-07	4.13E-07	4.03E-07	3.93E-07	3.84E-07	3.75E-07	3.66E-07	3.58E-07	3.50E-07	3.42E-07	3.35E-07	3.28E-07	3.21E-07	3.15E-07	3.09E-07	3.03E-07	2.98E-07	2.93E-07	2.88E-07
7.05E-06	4.62E-06	4.31E-06	4.24E-06	4.17E-06	4.09E-06	4.02E-06	3.94E-06	3.87E-06	3.80E-06	3.75E-06	3.70E-06	3.66E-06	3.63E-06	3.60E-06	3.58E-06	3.55E-06	3.53E-06	3.51E-06	3.48E-06	3.46E-06	3.44E-06	3.42E-06	3.40E-06	3.37E-06	3.35E-06	3.33E-06	3.30E-06	3.28E-06	3.26E-06	3.24E-06	3.21E-06	3.19E-06	3.17E-06	3.15E-06	3.13E-06	3.11E-06	3.09E-06	3.07E-06	3.05E-06	3.03E-06	3.01E-06	2.99E-06	2.98E-06	2.96E-06	2.94E-06	2.93E-06	2.91E-06	2.90E-06	2.88E-06
5.44E-07	3.56E-07	3.32E-07	3.26E-07	3.21E-07	3.15E-07	3.09E-07	3.03E-07	2.98E-07	2.93E-07	2.89E-07	2.85E-07	2.82E-07	2.79E-07	2.77E-07	2.75E-07	2.73E-07	2.72E-07	2.70E-07	2.68E-07	2.66E-07	2.65E-07	2.63E-07	2.61E-07	2.59E-07	2.58E-07	2.56E-07	2.54E-07	2.52E-07	2.51E-07	2.49E-07	2.47E-07	2.45E-07	2.44E-07	2.42E-07	2.41E-07	2.39E-07	2.37E-07	2.36E-07	2.34E-07	2.33E-07	2.31E-07	2.30E-07	2.29E-07	2.27E-07	2.26E-07	2.25E-07	2.24E-07	2.23E-07	2.22E-07
3.26E-06	2.10E-06	1.93E-06	1.88E-06	1.83E-06	1.78E-06	1.73E-06	1.68E-06	1.64E-06	1.60E-06	1.57E-06	1.54E-06	1.52E-06	1.50E-06	1.48E-06	1.46E-06	1.45E-06	1.44E-06	1.43E-06	1.41E-06	1.40E-06	1.39E-06	1.38E-06	1.37E-06	1.36E-06	1.35E-06	1.34E-06	1.33E-06	1.31E-06	1.30E-06	1.29E-06	1.28E-06	1.27E-06	1.26E-06	1.25E-06	1.24E-06	1.23E-06	1.22E-06	1.21E-06	1.20E-06	1.19E-06	1.17E-06	1.16E-06	1.15E-06	1.14E-06	1.13E-06	1.12E-06	1.12E-06	1.11E-06	1.10E-06
1	1	1	1	1	1	1	1	1	1	1	1	1	1	1	1	1	1	1	1	1	1	1	1	1	1	1	1	1	1	1	1	1	1	1	1	1	1	1	1	1	1	1	1	1	1	1	1	1	1
0.000242766	0.000176847	0.000177314	0.000185798	0.00019312	0.000198799	0.000203143	0.000206603	0.000209592	0.000212416	0.000215262	0.00021822	0.000221315	0.000224532	0.00022784	0.000231206	0.000234598	0.000237991	0.000241367	0.000244717	0.000248034	0.000251318	0.000254569	0.000257789	0.000260982	0.000264151	0.000267297	0.000270423	0.000273528	0.000276611	0.000279671	0.000282705	0.000285708	0.000288677	0.000291605	0.000294488	0.000297319	0.000300093	0.000302803	0.000305444	0.00030801	0.000310496	0.000312896	0.000315206	0.00031742	0.000319535	0.000321546	0.000323449	0.00032524	0.000326916
0.005334889	0.005128405	0.004966414	0.00484404	0.004753949	0.004689623	0.004645742	0.004618034	0.004603123	0.00459837	0.004601712	0.004611536	0.004626564	0.004645773	0.004668338	0.004693582	0.004720953	0.004749996	0.004780342	0.00481169	0.004843798	0.004876478	0.004909584	0.004943007	0.004976673	0.005010532	0.005044557	0.005078742	0.005113094	0.005147632	0.005182388	0.005217398	0.005252706	0.005288358	0.005324405	0.005360896	0.005397885	0.005435419	0.00547355	0.005512324	0.005551784	0.005591974	0.00563293	0.005674687	0.005717274	0.005760717	0.005805037	0.005850251	0.005896369	0.005943398
2.30E-06	4.92E-06	4.48E-06	3.86E-06	3.45E-06	3.24E-06	3.14E-06	3.09E-06	3.05E-06	3.03E-06	3.01E-06	2.99E-06	2.98E-06	2.96E-06	2.95E-06	2.94E-06	2.94E-06	2.93E-06	2.92E-06	2.91E-06	2.90E-06	2.89E-06	2.89E-06	2.88E-06	2.87E-06	2.86E-06	2.85E-06	2.84E-06	2.84E-06	2.83E-06	2.82E-06	2.81E-06	2.80E-06	2.79E-06	2.78E-06	2.77E-06	2.77E-06	2.76E-06	2.75E-06	2.74E-06	2.74E-06	2.73E-06	2.72E-06	2.72E-06	2.71E-06	2.71E-06	2.70E-06	2.70E-06	2.69E-06	2.69E-06
0.00191884	0.002458674	0.002873996	0.003193511	0.003439893	0.003630698	0.003779448	0.003896514	0.003989825	0.004065433	0.004127947	0.004180866	0.004226841	0.004267871	0.004305452	0.004340693	0.004374408	0.004407186	0.004439441	0.004471459	0.004503433	0.004535483	0.004567682	0.004600066	0.004632651	0.00466544	0.004698429	0.00473161	0.004764979	0.004798533	0.004832275	0.004866214	0.004900363	0.004934742	0.004969375	0.005004289	0.005039519	0.005075099	0.005111068	0.005147466	0.005184334	0.005221712	0.005259642	0.005298164	0.005337316	0.005377136	0.005417657	0.005458912	0.005500928	0.005543732
0.000240321	0.00017041	0.000171365	0.000179388	0.000186207	0.000191415	0.000195337	0.000198429	0.000201104	0.000203665	0.000206291	0.000209068	0.000212014	0.000215111	0.000218322	0.000221611	0.000224942	0.000228287	0.000231628	0.000234951	0.000238249	0.000241519	0.000244761	0.000247975	0.000251163	0.000254328	0.000257471	0.000260592	0.00026369	0.000266765	0.000269813	0.000272831	0.000275815	0.00027876	0.00028166	0.00028451	0.000287303	0.000290034	0.000292696	0.000295284	0.000297792	0.000300214	0.000302546	0.000304782	0.000306919	0.000308951	0.000310875	0.000312686	0.000314382	0.000315958
0.002968364	0.001327987	0.000953654	0.000863839	0.000815972	0.000785455	0.000764731	0.000749326	0.000736484	0.000724634	0.000713005	0.000701333	0.000689637	0.000678057	0.000666761	0.000655892	0.000645546	0.000635777	0.000626594	0.00061798	0.000609894	0.000602285	0.000595098	0.000588273	0.00058176	0.000575507	0.000569476	0.000563629	0.00055794	0.000552389	0.000546959	0.000541641	0.000536431	0.000531327	0.000526331	0.000521446	0.000516681	0.000512041	0.000507537	0.000503177	0.000498972	0.000494932	0.000491068	0.000487392	0.000483915	0.000480648	0.000477603	0.000474792	0.000472227	0.000469917
3.13E-05	0.000108133	0.000136913	0.000155617	0.000171349	0.000185086	0.000197028	0.000207328	0.000216155	0.000223682	0.000230063	0.000235435	0.000239916	0.000243607	0.000246596	0.000248966	0.000250789	0.000252138	0.000253077	0.000253671	0.00025398	0.000254062	0.000253968	0.000253749	0.000253451	0.000253112	0.000252772	0.00025246	0.000252208	0.000252038	0.000251971	0.000252026	0.000252216	0.000252552	0.000253044	0.000253697	0.000254514	0.000255498	0.000256647	0.00025796	0.000259431	0.000261056	0.000262828	0.000264738	0.000266777	0.000268934	0.000271199	0.000273558	0.000276	0.000278511
0.000970506	0.000893695	0.000864914	0.00084621	0.000830478	0.000816741	0.000804799	0.0007945	0.000785673	0.000778146	0.000771765	0.000766392	0.000761911	0.000758221	0.000755231	0.000752862	0.000751038	0.00074969	0.000748751	0.000748157	0.000747847	0.000747766	0.000747859	0.000748078	0.000748377	0.000748715	0.000749056	0.000749367	0.00074962	0.00074979	0.000749857	0.000749802	0.000749612	0.000749275	0.000748784	0.000748131	0.000747313	0.00074633	0.00074518	0.000743868	0.000742396	0.000740771	0.000738999	0.000737089	0.00073505	0.000732893	0.000730629	0.00072827	0.000725828	0.000723316
0.023	0.023	0.023	0.023	0.023	0.023	0.023	0.023	0.023	0.023	0.023	0.023	0.023	0.023	0.023	0.023	0.023	0.023	0.023	0.023	0.023	0.023	0.023	0.023	0.023	0.023	0.023	0.023	0.023	0.023	0.023	0.023	0.023	0.023	0.023	0.023	0.023	0.023	0.023	0.023	0.023	0.023	0.023	0.023	0.023	0.023	0.023	0.023	0.023	0.023
8.21E-05	0.001449987	0.001604907	0.001495039	0.001383871	0.001292716	0.001220076	0.001161435	0.001112581	0.001070442	0.00103309	0.000999473	0.000969117	0.000941859	0.00091766	0.00089649	0.000878264	0.000862824	0.000849941	0.000839334	0.000830684	0.000823658	0.000817923	0.000813162	0.000809079	0.000805412	0.000801931	0.000798443	0.000794791	0.000790854	0.000786545	0.000781807	0.000776614	0.000770964	0.000764879	0.000758401	0.000751591	0.000744524	0.00073729	0.00072999	0.000722734	0.000715641	0.000708838	0.000702457	0.000696635	0.000691516	0.000687244	0.000683969	0.000681845	0.000681027
2.06E-10	3.83E-11	3.66E-11	4.21E-11	4.84E-11	5.46E-11	6.04E-11	6.58E-11	7.08E-11	7.55E-11	7.97E-11	8.37E-11	8.74E-11	9.08E-11	9.38E-11	9.65E-11	9.87E-11	1.01E-10	1.02E-10	1.03E-10	1.04E-10	1.05E-10	1.05E-10	1.06E-10	1.06E-10	1.06E-10	1.06E-10	1.06E-10	1.07E-10	1.07E-10	1.07E-10	1.08E-10	1.08E-10	1.09E-10	1.10E-10	1.11E-10	1.12E-10	1.13E-10	1.14E-10	1.16E-10	1.17E-10	1.19E-10	1.21E-10	1.22E-10	1.24E-10	1.26E-10	1.27E-10	1.29E-10	1.30E-10	1.31E-10
7.79E-06	3.85E-05	3.81E-05	3.77E-05	3.75E-05	3.72E-05	3.71E-05	3.69E-05	3.68E-05	3.67E-05	3.65E-05	3.64E-05	3.64E-05	3.63E-05	3.62E-05	3.61E-05	3.60E-05	3.60E-05	3.59E-05	3.59E-05	3.58E-05	3.58E-05	3.57E-05	3.57E-05	3.57E-05	3.56E-05	3.56E-05	3.56E-05	3.55E-05	3.55E-05	3.55E-05	3.54E-05	3.54E-05	3.53E-05	3.53E-05	3.53E-05	3.52E-05	3.52E-05	3.51E-05	3.51E-05	3.50E-05	3.50E-05	3.49E-05	3.49E-05	3.48E-05	3.48E-05	3.48E-05	3.47E-05	3.47E-05	3.46E-05
0.000165585	0.000818592	0.000810073	0.000802823	0.000797044	0.00079228	0.000788352	0.000785062	0.000782226	0.000779705	0.000777402	0.000775263	0.000773262	0.00077139	0.000769646	0.000768034	0.000766555	0.000765208	0.000763987	0.000762881	0.000761879	0.000760964	0.000760121	0.000759332	0.000758583	0.000757857	0.000757141	0.000756425	0.000755698	0.000754952	0.000754181	0.000753382	0.000752551	0.000751687	0.000750791	0.000749864	0.000748909	0.000747931	0.000746932	0.000745921	0.000744903	0.000743885	0.000742877	0.000741886	0.000740923	0.000739998	0.00073912	0.000738301	0.00073755	0.000736878
6.11E-05	4.04E-05	5.61E-05	6.15E-05	6.47E-05	6.68E-05	6.83E-05	6.94E-05	7.04E-05	7.13E-05	7.23E-05	7.33E-05	7.43E-05	7.54E-05	7.65E-05	7.76E-05	7.87E-05	7.98E-05	8.08E-05	8.18E-05	8.28E-05	8.37E-05	8.47E-05	8.55E-05	8.64E-05	8.73E-05	8.81E-05	8.89E-05	8.98E-05	9.06E-05	9.14E-05	9.22E-05	9.30E-05	9.37E-05	9.45E-05	9.53E-05	9.60E-05	9.68E-05	9.75E-05	9.82E-05	9.89E-05	9.96E-05	0.000100235	0.000100857	0.000101452	0.000102015	0.000102546	0.000103041	0.000103498	0.000103914
5.18E-05	5.44E-05	5.11E-05	5.04E-05	5.01E-05	5.01E-05	5.02E-05	5.03E-05	5.04E-05	5.05E-05	5.04E-05	5.04E-05	5.03E-05	5.02E-05	5.00E-05	4.99E-05	4.97E-05	4.96E-05	4.95E-05	4.93E-05	4.92E-05	4.91E-05	4.90E-05	4.89E-05	4.89E-05	4.88E-05	4.87E-05	4.87E-05	4.86E-05	4.86E-05	4.86E-05	4.85E-05	4.85E-05	4.85E-05	4.85E-05	4.85E-05	4.85E-05	4.85E-05	4.85E-05	4.86E-05	4.86E-05	4.86E-05	4.86E-05	4.87E-05	4.87E-05	4.88E-05	4.88E-05	4.89E-05	4.90E-05	4.90E-05
0.004110917	0.003855948	0.003805015	0.00378618	0.003776936	0.003773284	0.003774286	0.003779423	0.003788208	0.003800201	0.003815017	0.003832315	0.003851794	0.003873179	0.003896214	0.003920657	0.003946277	0.003972852	0.004000168	0.004028017	0.004056202	0.004084537	0.004112843	0.004140955	0.004168722	0.004196002	0.004222671	0.004248614	0.004273733	0.004297942	0.004321168	0.004343351	0.004364443	0.004384407	0.004403215	0.004420852	0.004437309	0.004452584	0.004466686	0.004479627	0.004491425	0.004502104	0.00451169	0.004520213	0.004527707	0.004534207	0.004539749	0.00454437	0.00454811	0.004551007
7.98E-05	0.000111683	0.000123232	0.000132855	0.000140826	0.00014739	0.00015268	0.000156819	0.000159931	0.000162135	0.000163543	0.000164253	0.00016436	0.000163947	0.000163091	0.000161865	0.000160333	0.000158556	0.000156588	0.000154478	0.00015227	0.000150004	0.000147714	0.00014543	0.000143179	0.000140984	0.000138863	0.000136832	0.000134903	0.000133087	0.000131393	0.000129824	0.000128386	0.000127081	0.00012591	0.000124872	0.000123967	0.000123192	0.000122546	0.000122023	0.000121622	0.000121338	0.000121166	0.000121101	0.00012114	0.000121276	0.000121506	0.000121823	0.000122224	0.000122703
0.001930279	0.002185249	0.002236181	0.002255017	0.00226426	0.002267913	0.002266911	0.002261774	0.002252989	0.002240995	0.00222618	0.002208882	0.002189403	0.002168018	0.002144983	0.00212054	0.002094919	0.002068344	0.002041029	0.00201318	0.001984994	0.00195666	0.001928354	0.001900241	0.001872475	0.001845194	0.001818526	0.001792583	0.001767464	0.001743255	0.001720029	0.001697846	0.001676754	0.00165679	0.001637981	0.001620345	0.001603888	0.001588612	0.00157451	0.00156157	0.001549772	0.001539093	0.001529507	0.001520984	0.00151349	0.00150699	0.001501448	0.001496826	0.001493086	0.001490189
1.90E-06	4.83E-06	5.74E-06	6.25E-06	6.65E-06	6.99E-06	7.28E-06	7.52E-06	7.72E-06	7.88E-06	8.02E-06	8.14E-06	8.23E-06	8.30E-06	8.35E-06	8.39E-06	8.42E-06	8.44E-06	8.45E-06	8.45E-06	8.45E-06	8.44E-06	8.43E-06	8.42E-06	8.41E-06	8.39E-06	8.38E-06	8.36E-06	8.35E-06	8.34E-06	8.33E-06	8.32E-06	8.32E-06	8.32E-06	8.32E-06	8.33E-06	8.34E-06	8.35E-06	8.37E-06	8.39E-06	8.41E-06	8.44E-06	8.47E-06	8.50E-06	8.54E-06	8.57E-06	8.61E-06	8.66E-06	8.70E-06	8.75E-06
0.000156129	2.85E-05	3.13E-05	3.40E-05	3.64E-05	3.85E-05	4.04E-05	4.20E-05	4.33E-05	4.45E-05	4.54E-05	4.63E-05	4.69E-05	4.75E-05	4.80E-05	4.83E-05	4.86E-05	4.88E-05	4.89E-05	4.90E-05	4.91E-05	4.91E-05	4.90E-05	4.90E-05	4.89E-05	4.88E-05	4.88E-05	4.87E-05	4.86E-05	4.86E-05	4.85E-05	4.85E-05	4.85E-05	4.86E-05	4.86E-05	4.87E-05	4.88E-05	4.89E-05	4.91E-05	4.93E-05	4.95E-05	4.97E-05	4.99E-05	5.02E-05	5.04E-05	5.07E-05	5.10E-05	5.13E-05	5.16E-05	5.19E-05
0.000586239	4.54E-05	3.82E-05	3.79E-05	3.82E-05	3.86E-05	3.90E-05	3.94E-05	3.97E-05	4.01E-05	4.04E-05	4.08E-05	4.12E-05	4.15E-05	4.19E-05	4.22E-05	4.25E-05	4.28E-05	4.30E-05	4.32E-05	4.33E-05	4.35E-05	4.36E-05	4.36E-05	4.37E-05	4.38E-05	4.38E-05	4.39E-05	4.40E-05	4.40E-05	4.41E-05	4.42E-05	4.43E-05	4.44E-05	4.45E-05	4.46E-05	4.47E-05	4.49E-05	4.50E-05	4.51E-05	4.53E-05	4.54E-05	4.55E-05	4.56E-05	4.56E-05	4.57E-05	4.57E-05	4.56E-05	4.56E-05	4.54E-05
0.005292997	0.005001117	0.005017167	0.005039918	0.005065809	0.005093437	0.005122385	0.00515243	0.005183388	0.005215122	0.005247531	0.005280533	0.005314056	0.005348025	0.005382363	0.005416984	0.005451798	0.005486709	0.005521617	0.005556418	0.00559101	0.005625288	0.005659153	0.005692508	0.005725261	0.005757329	0.005788634	0.005819107	0.005848686	0.00587732	0.005904965	0.005931584	0.005957152	0.005981648	0.006005059	0.00602738	0.00604861	0.006068755	0.006087825	0.006105834	0.006122799	0.00613874	0.006153681	0.006167645	0.006180659	0.006192749	0.006203943	0.006214269	0.006223754	0.006232427
0.002130073	0.002421953	0.002405903	0.002383152	0.002357261	0.002329633	0.002300685	0.00227064	0.002239682	0.002207948	0.00217554	0.002142537	0.002109014	0.002075045	0.002040708	0.002006087	0.001971273	0.001936362	0.001901454	0.001866652	0.00183206	0.001797782	0.001763917	0.001730562	0.001697809	0.001665741	0.001634436	0.001603963	0.001574384	0.00154575	0.001518106	0.001491486	0.001465918	0.001441423	0.001418011	0.001395691	0.00137446	0.001354315	0.001335245	0.001317236	0.001300271	0.00128433	0.001269389	0.001255425	0.001242411	0.001230321	0.001219127	0.001208801	0.001199316	0.001190644
0.000807769	0.000919836	0.00097443	0.001010242	0.001037982	0.001060811	0.001079759	0.001095457	0.001108446	0.001119183	0.001128043	0.001135326	0.001141272	0.001146076	0.001149895	0.001152863	0.001155096	0.001156696	0.001157757	0.001158366	0.001158602	0.001158539	0.001158247	0.001157789	0.001157223	0.001156603	0.001155977	0.001155386	0.001154871	0.001154462	0.00115419	0.001154078	0.001154145	0.001154408	0.001154878	0.001155565	0.001156473	0.001157604	0.001158958	0.001160532	0.001162321	0.001164316	0.001166509	0.001168888	0.001171441	0.001174155	0.001177015	0.001180006	0.001183112	0.001186318
0.178809947	0.189214337	0.194999479	0.199652858	0.203527673	0.206802496	0.209571436	0.211905438	0.213865535	0.215503776	0.216864148	0.217983897	0.218894807	0.219624283	0.220196263	0.220631923	0.220950227	0.221168328	0.221301849	0.221365088	0.221371144	0.221332019	0.22125868	0.221161117	0.221048382	0.22092863	0.22080916	0.220696452	0.220596204	0.220513371	0.220452207	0.220416298	0.220408605	0.220431503	0.220486815	0.220575857	0.22069947	0.220858063	0.221051649	0.22127988	0.221542085	0.221837306	0.222164331	0.222521726	0.22290787	0.223320984	0.223759157	0.224220379	0.224702566	0.225203586
0.000991124	0.000879057	0.000824463	0.000788651	0.000760911	0.000738081	0.000719134	0.000703436	0.000690446	0.000679709	0.00067085	0.000663567	0.00065762	0.000652817	0.000648998	0.00064603	0.000643797	0.000642197	0.000641135	0.000640527	0.000640291	0.000640353	0.000640646	0.000641104	0.00064167	0.00064229	0.000642916	0.000643506	0.000644022	0.00064443	0.000644703	0.000644815	0.000644748	0.000644485	0.000644014	0.000643328	0.00064242	0.000641289	0.000639934	0.00063836	0.000636572	0.000634577	0.000632384	0.000630005	0.000627452	0.000624738	0.000621878	0.000618887	0.000615781	0.000612575
3.55E-05	3.55E-05	3.55E-05	3.55E-05	3.55E-05	3.55E-05	3.55E-05	3.55E-05	3.55E-05	3.55E-05	3.55E-05	3.55E-05	3.55E-05	3.55E-05	3.55E-05	3.55E-05	3.55E-05	3.55E-05	3.55E-05	3.55E-05	3.55E-05	3.55E-05	3.55E-05	3.55E-05	3.55E-05	3.55E-05	3.55E-05	3.55E-05	3.55E-05	3.55E-05	3.55E-05	3.55E-05	3.55E-05	3.55E-05	3.55E-05	3.55E-05	3.55E-05	3.55E-05	3.55E-05	3.55E-05	3.55E-05	3.55E-05	3.55E-05	3.55E-05	3.55E-05	3.55E-05	3.55E-05	3.55E-05	3.55E-05	3.55E-05
0.000229144	0.000238936	0.000258696	0.00027631	0.00029173	0.000305589	0.000318262	0.000329908	0.000340546	0.000350133	0.00035862	0.000365993	0.00037228	0.000377551	0.000381902	0.000385446	0.0003883	0.000390577	0.000392378	0.000393797	0.00039491	0.000395786	0.00039648	0.000397041	0.000397506	0.00039791	0.000398279	0.000398639	0.000399009	0.000399406	0.000399846	0.000400342	0.000400905	0.000401546	0.000402273	0.000403093	0.000404013	0.000405037	0.000406169	0.000407413	0.00040877	0.000410241	0.000411827	0.000413528	0.000415342	0.000417269	0.000419306	0.000421452	0.000423704	0.000426059
0.021083514	0.020614842	0.020250808	0.019923771	0.019627472	0.019357966	0.019112105	0.01888697	0.018679828	0.018488192	0.018309835	0.018142781	0.01798529	0.017835831	0.017693068	0.017555837	0.017423131	0.01729408	0.017167942	0.01704409	0.016921995	0.016801225	0.016681429	0.016562329	0.016443716	0.01632544	0.016207402	0.016089552	0.015971879	0.015854409	0.015737196	0.015620325	0.015503897	0.015388037	0.01527288	0.015158577	0.015045285	0.014933168	0.014822394	0.014713132	0.014605551	0.014499818	0.014396097	0.014294546	0.014195318	0.014098558	0.014004404	0.013912985	0.01382442	0.013738818
0.004543271	0.005011943	0.005375977	0.005703014	0.005999313	0.006268819	0.00651468	0.006739815	0.006946957	0.007138593	0.00731695	0.007484004	0.007641495	0.007790954	0.007933717	0.008070948	0.008203654	0.008332705	0.008458843	0.008582695	0.00870479	0.00882556	0.008945356	0.009064456	0.009183069	0.009301345	0.009419383	0.009537233	0.009654906	0.009772376	0.009889589	0.01000646	0.010122888	0.010238748	0.010353905	0.010468208	0.0105815	0.010693617	0.010804391	0.010913653	0.011021234	0.011126967	0.011230688	0.011332239	0.011431467	0.011528227	0.011622381	0.0117138	0.011802365	0.011887967
8.80E-07	2.09E-06	1.87E-06	1.62E-06	1.46E-06	1.38E-06	1.35E-06	1.33E-06	1.32E-06	1.32E-06	1.31E-06	1.31E-06	1.30E-06	1.30E-06	1.30E-06	1.30E-06	1.30E-06	1.30E-06	1.30E-06	1.30E-06	1.30E-06	1.30E-06	1.30E-06	1.30E-06	1.30E-06	1.30E-06	1.30E-06	1.30E-06	1.30E-06	1.30E-06	1.31E-06	1.31E-06	1.31E-06	1.31E-06	1.31E-06	1.31E-06	1.32E-06	1.32E-06	1.32E-06	1.32E-06	1.33E-06	1.33E-06	1.33E-06	1.34E-06	1.34E-06	1.35E-06	1.35E-06	1.35E-06	1.36E-06	1.36E-06
0.005	0.005	0.005	0.005	0.005	0.005	0.005	0.005	0.005	0.005	0.005	0.005	0.005	0.005	0.005	0.005	0.005	0.005	0.005	0.005	0.005	0.005	0.005	0.005	0.005	0.005	0.005	0.005	0.005	0.005	0.005	0.005	0.005	0.005	0.005	0.005	0.005	0.005	0.005	0.005	0.005	0.005	0.005	0.005	0.005	0.005	0.005	0.005	0.005	0.005
0.0005	0.0005	0.0005	0.0005	0.0005	0.0005	0.0005	0.0005	0.0005	0.0005	0.0005	0.0005	0.0005	0.0005	0.0005	0.0005	0.0005	0.0005	0.0005	0.0005	0.0005	0.0005	0.0005	0.0005	0.0005	0.0005	0.0005	0.0005	0.0005	0.0005	0.0005	0.0005	0.0005	0.0005	0.0005	0.0005	0.0005	0.0005	0.0005	0.0005	0.0005	0.0005	0.0005	0.0005	0.0005	0.0005	0.0005	0.0005	0.0005	0.0005
1.04E-05	2.08E-05	3.07E-05	4.31E-05	5.71E-05	7.15E-05	8.55E-05	9.89E-05	0.000111465	0.000123326	0.00013446	0.000144899	0.000154676	0.000163828	0.000172392	0.000180403	0.000187896	0.000194904	0.00020146	0.000207594	0.000213336	0.000218712	0.000223749	0.000228472	0.000232904	0.000237066	0.000240977	0.000244657	0.000248122	0.000251388	0.000254469	0.000257378	0.000260127	0.000262727	0.000265186	0.000267516	0.000269722	0.000271813	0.000273795	0.000275674	0.000277456	0.000279146	0.000280749	0.000282268	0.000283709	0.000285076	0.000286373	0.000287603	0.000288772	0.000289883
0.0006	0.000191663	0.000140022	0.00013355	0.000132093	0.00013208	0.000132705	0.000133583	0.000134493	0.000135309	0.00013596	0.000136415	0.000136668	0.000136726	0.000136607	0.00013633	0.000135917	0.000135393	0.00013478	0.000134102	0.000133379	0.000132632	0.000131878	0.000131132	0.000130408	0.000129716	0.000129064	0.000128459	0.000127907	0.000127409	0.000126968	0.000126584	0.000126255	0.000125981	0.000125758	0.00012558	0.000125445	0.000125345	0.000125274	0.000125224	0.000125187	0.000125153	0.000125112	0.000125054	0.000124967	0.000124841	0.000124663	0.000124421	0.000124103	0.000123698
1.00E-12	0.000332486	0.000374395	0.000367224	0.000355932	0.000345372	0.000336387	0.00032897	0.000322819	0.000317591	0.000313012	0.000308901	0.000305168	0.000301783	0.000298752	0.000296097	0.000293835	0.000291975	0.000290511	0.00028942	0.000288671	0.000288221	0.000288024	0.00028803	0.000288192	0.000288462	0.000288799	0.000289165	0.000289526	0.000289856	0.000290131	0.000290334	0.000290453	0.000290479	0.000290407	0.000290237	0.000289973	0.000289621	0.000289191	0.000288696	0.000288151	0.000287576	0.000286993	0.000286424	0.000285896	0.000285436	0.000285075	0.000284844	0.000284773	0.000284895
4.86E-05	3.21E-05	1.93E-05	1.18E-05	8.04E-06	6.09E-06	4.96E-06	4.22E-06	3.71E-06	3.32E-06	3.03E-06	2.80E-06	2.61E-06	2.45E-06	2.32E-06	2.21E-06	2.12E-06	2.03E-06	1.96E-06	1.90E-06	1.84E-06	1.79E-06	1.75E-06	1.71E-06	1.67E-06	1.64E-06	1.61E-06	1.58E-06	1.55E-06	1.53E-06	1.50E-06	1.48E-06	1.46E-06	1.44E-06	1.42E-06	1.41E-06	1.39E-06	1.38E-06	1.36E-06	1.35E-06	1.34E-06	1.33E-06	1.32E-06	1.31E-06	1.30E-06	1.29E-06	1.28E-06	1.27E-06	1.27E-06	1.26E-06
2.99E-05	4.65E-05	5.93E-05	6.67E-05	7.05E-05	7.25E-05	7.36E-05	7.44E-05	7.49E-05	7.53E-05	7.55E-05	7.58E-05	7.60E-05	7.61E-05	7.63E-05	7.64E-05	7.65E-05	7.65E-05	7.66E-05	7.67E-05	7.67E-05	7.68E-05	7.68E-05	7.69E-05	7.69E-05	7.69E-05	7.70E-05	7.70E-05	7.70E-05	7.70E-05	7.71E-05	7.71E-05	7.71E-05	7.71E-05	7.72E-05	7.72E-05	7.72E-05	7.72E-05	7.72E-05	7.72E-05	7.72E-05	7.72E-05	7.73E-05	7.73E-05	7.73E-05	7.73E-05	7.73E-05	7.73E-05	7.73E-05	7.73E-05
0.0006	0.000627153	0.00062026	0.00061166	0.000603978	0.000597292	0.0005915	0.000586471	0.000582083	0.000578231	0.000574827	0.000571801	0.000569091	0.000566644	0.000564413	0.000562356	0.000560435	0.000558613	0.00055686	0.000555151	0.000553463	0.000551779	0.000550086	0.000548377	0.000546646	0.000544892	0.000543117	0.000541326	0.000539524	0.000537717	0.000535916	0.000534127	0.000532361	0.000530626	0.00052893	0.000527281	0.000525687	0.000524152	0.000522682	0.000521279	0.000519945	0.000518679	0.000517479	0.000516341	0.000515259	0.000514225	0.000513228	0.000512256	0.000511295	0.000510329
2.00E-06	1.87E-06	3.45E-06	4.21E-06	4.55E-06	4.70E-06	4.74E-06	4.74E-06	4.72E-06	4.70E-06	4.69E-06	4.68E-06	4.68E-06	4.69E-06	4.71E-06	4.74E-06	4.77E-06	4.80E-06	4.84E-06	4.88E-06	4.92E-06	4.96E-06	5.01E-06	5.05E-06	5.09E-06	5.13E-06	5.16E-06	5.20E-06	5.23E-06	5.26E-06	5.29E-06	5.32E-06	5.34E-06	5.37E-06	5.39E-06	5.40E-06	5.42E-06	5.43E-06	5.45E-06	5.46E-06	5.47E-06	5.47E-06	5.48E-06	5.49E-06	5.50E-06	5.50E-06	5.51E-06	5.51E-06	5.52E-06	5.53E-06
1.00E-06	3.40E-07	4.49E-07	5.27E-07	5.72E-07	5.99E-07	6.16E-07	6.26E-07	6.34E-07	6.41E-07	6.48E-07	6.54E-07	6.61E-07	6.68E-07	6.76E-07	6.83E-07	6.91E-07	6.98E-07	7.05E-07	7.12E-07	7.19E-07	7.26E-07	7.33E-07	7.39E-07	7.46E-07	7.52E-07	7.59E-07	7.65E-07	7.72E-07	7.78E-07	7.84E-07	7.91E-07	7.97E-07	8.04E-07	8.10E-07	8.16E-07	8.23E-07	8.29E-07	8.34E-07	8.40E-07	8.45E-07	8.50E-07	8.54E-07	8.58E-07	8.62E-07	8.64E-07	8.67E-07	8.68E-07	8.68E-07	8.68E-07
5.00E-07	5.26E-07	5.51E-07	5.75E-07	6.01E-07	6.29E-07	6.59E-07	6.91E-07	7.24E-07	7.59E-07	7.95E-07	8.32E-07	8.69E-07	9.06E-07	9.43E-07	9.81E-07	1.02E-06	1.05E-06	1.09E-06	1.13E-06	1.16E-06	1.20E-06	1.23E-06	1.27E-06	1.30E-06	1.33E-06	1.37E-06	1.40E-06	1.43E-06	1.46E-06	1.49E-06	1.53E-06	1.56E-06	1.59E-06	1.62E-06	1.65E-06	1.68E-06	1.71E-06	1.75E-06	1.78E-06	1.81E-06	1.84E-06	1.87E-06	1.90E-06	1.93E-06	1.96E-06	2.00E-06	2.03E-06	2.06E-06	2.09E-06
2.50E-07	9.77E-07	8.07E-07	8.45E-07	9.19E-07	1.00E-06	1.08E-06	1.15E-06	1.21E-06	1.27E-06	1.31E-06	1.35E-06	1.37E-06	1.39E-06	1.40E-06	1.41E-06	1.42E-06	1.42E-06	1.42E-06	1.42E-06	1.41E-06	1.41E-06	1.41E-06	1.40E-06	1.40E-06	1.40E-06	1.40E-06	1.40E-06	1.40E-06	1.40E-06	1.41E-06	1.41E-06	1.42E-06	1.43E-06	1.44E-06	1.45E-06	1.46E-06	1.47E-06	1.48E-06	1.49E-06	1.51E-06	1.52E-06	1.53E-06	1.55E-06	1.56E-06	1.57E-06	1.58E-06	1.59E-06	1.60E-06	1.61E-06
0.000216246	0.000215907	0.000215772	0.000215664	0.000215563	0.000215468	0.000215375	0.000215285	0.000215198	0.000215113	0.000215031	0.000214951	0.000214874	0.0002148	0.000214728	0.00021466	0.000214594	0.000214531	0.000214472	0.000214415	0.00021436	0.000214309	0.00021426	0.000214214	0.000214169	0.000214128	0.000214088	0.00021405	0.000214014	0.000213979	0.000213946	0.000213914	0.000213884	0.000213855	0.000213827	0.0002138	0.000213773	0.000213748	0.000213723	0.000213699	0.000213676	0.000213653	0.000213631	0.000213609	0.000213588	0.000213568	0.000213549	0.00021353	0.000213512	0.000213495
4.23E-06	9.31E-06	1.13E-05	1.30E-05	1.45E-05	1.59E-05	1.73E-05	1.86E-05	1.99E-05	2.12E-05	2.24E-05	2.36E-05	2.47E-05	2.59E-05	2.69E-05	2.79E-05	2.89E-05	2.99E-05	3.07E-05	3.16E-05	3.24E-05	3.32E-05	3.39E-05	3.46E-05	3.52E-05	3.58E-05	3.64E-05	3.70E-05	3.75E-05	3.80E-05	3.85E-05	3.90E-05	3.94E-05	3.99E-05	4.03E-05	4.07E-05	4.11E-05	4.14E-05	4.18E-05	4.22E-05	4.25E-05	4.28E-05	4.32E-05	4.35E-05	4.38E-05	4.41E-05	4.43E-05	4.46E-05	4.49E-05	4.51E-05
0.000137662	0.000135688	0.000135617	0.000135683	0.000135727	0.000135746	0.000135746	0.000135733	0.000135713	0.00013569	0.000135667	0.000135644	0.000135625	0.000135608	0.000135595	0.000135585	0.000135579	0.000135575	0.000135573	0.000135574	0.000135576	0.000135579	0.000135584	0.000135588	0.000135593	0.000135598	0.000135602	0.000135606	0.000135609	0.000135612	0.000135614	0.000135615	0.000135615	0.000135614	0.000135612	0.00013561	0.000135607	0.000135604	0.000135599	0.000135595	0.000135591	0.000135586	0.000135581	0.000135577	0.000135573	0.000135569	0.000135566	0.000135564	0.000135563	0.000135563
1.53E-06	3.11E-05	3.22E-05	3.12E-05	3.05E-05	3.02E-05	3.02E-05	3.04E-05	3.07E-05	3.11E-05	3.14E-05	3.18E-05	3.20E-05	3.23E-05	3.25E-05	3.26E-05	3.27E-05	3.28E-05	3.28E-05	3.28E-05	3.28E-05	3.27E-05	3.26E-05	3.26E-05	3.25E-05	3.24E-05	3.24E-05	3.23E-05	3.22E-05	3.22E-05	3.22E-05	3.22E-05	3.22E-05	3.22E-05	3.22E-05	3.22E-05	3.23E-05	3.23E-05	3.24E-05	3.24E-05	3.25E-05	3.26E-05	3.26E-05	3.27E-05	3.28E-05	3.28E-05	3.29E-05	3.29E-05	3.29E-05	3.29E-05
3.00E-07	3.04E-07	3.09E-07	3.12E-07	3.14E-07	3.17E-07	3.20E-07	3.23E-07	3.26E-07	3.30E-07	3.34E-07	3.39E-07	3.43E-07	3.48E-07	3.53E-07	3.58E-07	3.63E-07	3.68E-07	3.73E-07	3.78E-07	3.83E-07	3.88E-07	3.93E-07	3.98E-07	4.03E-07	4.08E-07	4.12E-07	4.17E-07	4.22E-07	4.26E-07	4.30E-07	4.35E-07	4.39E-07	4.43E-07	4.47E-07	4.52E-07	4.56E-07	4.60E-07	4.64E-07	4.68E-07	4.72E-07	4.76E-07	4.80E-07	4.84E-07	4.88E-07	4.92E-07	4.96E-07	5.00E-07	5.04E-07	5.08E-07
2.00E-07	1.10E-07	7.70E-08	7.42E-08	7.50E-08	7.68E-08	7.91E-08	8.17E-08	8.44E-08	8.70E-08	8.95E-08	9.19E-08	9.41E-08	9.61E-08	9.80E-08	9.96E-08	1.01E-07	1.02E-07	1.04E-07	1.05E-07	1.06E-07	1.06E-07	1.07E-07	1.08E-07	1.09E-07	1.10E-07	1.10E-07	1.11E-07	1.12E-07	1.13E-07	1.14E-07	1.15E-07	1.16E-07	1.17E-07	1.18E-07	1.19E-07	1.20E-07	1.21E-07	1.22E-07	1.24E-07	1.25E-07	1.26E-07	1.27E-07	1.28E-07	1.30E-07	1.31E-07	1.32E-07	1.33E-07	1.34E-07	1.35E-07
0.000499927	0.000481689	0.00047487	0.000469255	0.000463933	0.000458758	0.000453668	0.000448634	0.000443645	0.000438699	0.000433803	0.000428964	0.000424191	0.00041949	0.000414869	0.000410331	0.000405878	0.000401512	0.000397234	0.000393041	0.000388934	0.000384909	0.000380963	0.000377095	0.000373301	0.000369578	0.000365922	0.000362331	0.000358801	0.000355329	0.000351913	0.00034855	0.000345237	0.000341973	0.000338754	0.000335579	0.000332446	0.000329354	0.000326301	0.000323286	0.000320308	0.000317366	0.000314461	0.00031159	0.000308755	0.000305956	0.000303192	0.000300464	0.000297773	0.000295119
8.26E-06	4.14E-05	3.57E-05	3.55E-05	3.61E-05	3.67E-05	3.73E-05	3.77E-05	3.81E-05	3.84E-05	3.87E-05	3.89E-05	3.91E-05	3.92E-05	3.92E-05	3.92E-05	3.91E-05	3.90E-05	3.88E-05	3.86E-05	3.83E-05	3.80E-05	3.78E-05	3.75E-05	3.72E-05	3.69E-05	3.66E-05	3.64E-05	3.61E-05	3.59E-05	3.57E-05	3.55E-05	3.53E-05	3.51E-05	3.50E-05	3.48E-05	3.47E-05	3.45E-05	3.44E-05	3.43E-05	3.42E-05	3.41E-05	3.39E-05	3.38E-05	3.36E-05	3.35E-05	3.33E-05	3.31E-05	3.28E-05	3.26E-05
1.00E-05	1.00E-05	1.00E-05	1.01E-05	1.02E-05	1.03E-05	1.04E-05	1.05E-05	1.07E-05	1.08E-05	1.10E-05	1.11E-05	1.13E-05	1.15E-05	1.16E-05	1.18E-05	1.20E-05	1.21E-05	1.23E-05	1.25E-05	1.27E-05	1.28E-05	1.30E-05	1.32E-05	1.34E-05	1.36E-05	1.37E-05	1.39E-05	1.41E-05	1.43E-05	1.45E-05	1.46E-05	1.48E-05	1.50E-05	1.52E-05	1.53E-05	1.55E-05	1.57E-05	1.59E-05	1.60E-05	1.62E-05	1.64E-05	1.65E-05	1.67E-05	1.69E-05	1.71E-05	1.72E-05	1.74E-05	1.76E-05	1.78E-05
1.00E-12	8.04E-06	2.05E-05	3.36E-05	4.48E-05	5.35E-05	5.98E-05	6.43E-05	6.75E-05	6.99E-05	7.19E-05	7.38E-05	7.56E-05	7.75E-05	7.93E-05	8.11E-05	8.28E-05	8.43E-05	8.56E-05	8.68E-05	8.77E-05	8.85E-05	8.90E-05	8.94E-05	8.97E-05	8.99E-05	8.99E-05	8.99E-05	8.99E-05	8.98E-05	8.97E-05	8.96E-05	8.96E-05	8.95E-05	8.95E-05	8.96E-05	8.97E-05	8.98E-05	9.00E-05	9.02E-05	9.05E-05	9.08E-05	9.11E-05	9.15E-05	9.19E-05	9.23E-05	9.27E-05	9.30E-05	9.34E-05	9.37E-05
0.000585983	0.000579484	0.00059176	0.000605177	0.000617781	0.000629435	0.000640206	0.000650201	0.000659525	0.000668265	0.000676495	0.000684275	0.000691654	0.000698678	0.00070539	0.000711829	0.000718033	0.000724037	0.000729874	0.000735574	0.00074116	0.000746655	0.000752075	0.000757432	0.000762736	0.000767992	0.000773202	0.000778366	0.000783482	0.000788545	0.000793551	0.000798494	0.000803367	0.000808164	0.000812878	0.000817504	0.000822035	0.000826468	0.0008308	0.000835027	0.00083915	0.000843168	0.000847085	0.000850903	0.000854629	0.000858271	0.000861838	0.000865343	0.000868797	0.000872218
4.39E-06	3.34E-06	3.14E-06	3.07E-06	3.01E-06	2.95E-06	2.89E-06	2.83E-06	2.77E-06	2.72E-06	2.67E-06	2.63E-06	2.59E-06	2.56E-06	2.53E-06	2.51E-06	2.49E-06	2.48E-06	2.47E-06	2.47E-06	2.47E-06	2.47E-06	2.47E-06	2.48E-06	2.49E-06	2.50E-06	2.51E-06	2.52E-06	2.53E-06	2.55E-06	2.56E-06	2.57E-06	2.58E-06	2.59E-06	2.59E-06	2.60E-06	2.60E-06	2.60E-06	2.60E-06	2.60E-06	2.60E-06	2.59E-06	2.58E-06	2.57E-06	2.56E-06	2.54E-06	2.53E-06	2.51E-06	2.49E-06	2.47E-06
6.99E-06	1.51E-05	1.33E-05	1.36E-05	1.42E-05	1.49E-05	1.56E-05	1.62E-05	1.67E-05	1.70E-05	1.72E-05	1.73E-05	1.73E-05	1.72E-05	1.71E-05	1.69E-05	1.68E-05	1.66E-05	1.64E-05	1.63E-05	1.61E-05	1.60E-05	1.58E-05	1.57E-05	1.56E-05	1.55E-05	1.54E-05	1.53E-05	1.53E-05	1.52E-05	1.52E-05	1.51E-05	1.51E-05	1.51E-05	1.50E-05	1.50E-05	1.50E-05	1.50E-05	1.50E-05	1.50E-05	1.50E-05	1.51E-05	1.51E-05	1.51E-05	1.51E-05	1.51E-05	1.52E-05	1.52E-05	1.52E-05	1.53E-05
2.56E-06	3.73E-06	3.39E-06	3.34E-06	3.35E-06	3.38E-06	3.42E-06	3.48E-06	3.53E-06	3.58E-06	3.62E-06	3.65E-06	3.67E-06	3.68E-06	3.67E-06	3.66E-06	3.64E-06	3.62E-06	3.60E-06	3.57E-06	3.54E-06	3.52E-06	3.49E-06	3.47E-06	3.45E-06	3.43E-06	3.41E-06	3.39E-06	3.38E-06	3.37E-06	3.36E-06	3.35E-06	3.34E-06	3.34E-06	3.34E-06	3.33E-06	3.33E-06	3.33E-06	3.34E-06	3.34E-06	3.34E-06	3.35E-06	3.35E-06	3.36E-06	3.36E-06	3.37E-06	3.37E-06	3.38E-06	3.39E-06	3.39E-06
2.39E-05	2.94E-05	2.79E-05	2.94E-05	3.14E-05	3.34E-05	3.53E-05	3.71E-05	3.86E-05	3.99E-05	4.10E-05	4.18E-05	4.25E-05	4.29E-05	4.32E-05	4.33E-05	4.33E-05	4.31E-05	4.29E-05	4.26E-05	4.23E-05	4.19E-05	4.15E-05	4.11E-05	4.07E-05	4.03E-05	4.00E-05	3.96E-05	3.93E-05	3.90E-05	3.87E-05	3.85E-05	3.83E-05	3.81E-05	3.80E-05	3.79E-05	3.79E-05	3.78E-05	3.78E-05	3.79E-05	3.79E-05	3.80E-05	3.81E-05	3.83E-05	3.84E-05	3.86E-05	3.88E-05	3.91E-05	3.93E-05	3.95E-05
2.18E-06	2.04E-06	1.76E-06	1.70E-06	1.70E-06	1.73E-06	1.79E-06	1.86E-06	1.94E-06	2.01E-06	2.08E-06	2.14E-06	2.19E-06	2.23E-06	2.26E-06	2.29E-06	2.31E-06	2.32E-06	2.33E-06	2.33E-06	2.33E-06	2.32E-06	2.32E-06	2.31E-06	2.30E-06	2.28E-06	2.27E-06	2.26E-06	2.25E-06	2.24E-06	2.22E-06	2.21E-06	2.20E-06	2.20E-06	2.19E-06	2.18E-06	2.18E-06	2.17E-06	2.17E-06	2.17E-06	2.17E-06	2.17E-06	2.18E-06	2.18E-06	2.19E-06	2.19E-06	2.20E-06	2.21E-06	2.22E-06	2.23E-06
3.31E-06	1.97E-05	1.41E-05	1.27E-05	1.20E-05	1.16E-05	1.14E-05	1.14E-05	1.16E-05	1.18E-05	1.20E-05	1.22E-05	1.24E-05	1.25E-05	1.26E-05	1.27E-05	1.28E-05	1.28E-05	1.28E-05	1.27E-05	1.27E-05	1.26E-05	1.25E-05	1.24E-05	1.24E-05	1.22E-05	1.21E-05	1.20E-05	1.19E-05	1.18E-05	1.17E-05	1.16E-05	1.15E-05	1.15E-05	1.14E-05	1.13E-05	1.13E-05	1.12E-05	1.12E-05	1.11E-05	1.11E-05	1.11E-05	1.11E-05	1.11E-05	1.11E-05	1.11E-05	1.11E-05	1.11E-05	1.12E-05	1.12E-05
2.12E-06	0.000153206	0.000361961	0.000534136	0.000658724	0.000741866	0.000793277	0.000822788	0.000838764	0.000847476	0.000853086	0.000857992	0.000863298	0.000869277	0.00087574	0.000882299	0.000888528	0.000894054	0.000898591	0.000901949	0.000904029	0.000904805	0.000904312	0.000902628	0.000899861	0.000896141	0.000891607	0.000886405	0.000880678	0.000874567	0.000868203	0.000861709	0.000855199	0.000848772	0.000842521	0.000836522	0.000830846	0.00082555	0.000820683	0.000816284	0.000812386	0.000809012	0.000806181	0.000803903	0.000802185	0.000801028	0.000800428	0.000800378	0.000800867	0.00080188
0.000816468	0.000797212	0.000802187	0.00082357	0.000847889	0.000869636	0.000886791	0.000898993	0.000906671	0.000910605	0.000911693	0.000910806	0.000908707	0.000906021	0.00090323	0.000900685	0.000898628	0.000897212	0.000896523	0.000896597	0.000897432	0.000899	0.000901255	0.000904137	0.000907579	0.00091151	0.000915855	0.000920538	0.000925486	0.000930624	0.00093588	0.000941186	0.000946473	0.000951679	0.000956742	0.000961605	0.000966214	0.000970518	0.00097447	0.000978026	0.000981148	0.000983798	0.000985943	0.000987555	0.000988607	0.000989075	0.00098894	0.000988183	0.000986788	0.000984743
0.000473497	0.000470299	0.00045903	0.000454277	0.000453825	0.000456456	0.000461313	0.000467448	0.000473964	0.000480131	0.000485446	0.000489638	0.00049263	0.000494489	0.00049537	0.000495468	0.000494988	0.000494122	0.000493039	0.000491878	0.000490751	0.00048974	0.000488906	0.000488291	0.000487919	0.000487802	0.000487942	0.000488334	0.000488966	0.000489822	0.000490885	0.000492132	0.000493542	0.000495092	0.000496758	0.000498515	0.000500339	0.000502206	0.000504092	0.000505973	0.000507825	0.000509626	0.000511354	0.000512986	0.000514501	0.00051588	0.000517101	0.000518146	0.000518998	0.000519638
0.000316349	0.000350202	0.00037024	0.000387375	0.000401596	0.00041346	0.000423578	0.000432443	0.000440401	0.000447649	0.00045426	0.000460229	0.000465518	0.00047009	0.000473933	0.000477064	0.000479532	0.00048141	0.000482784	0.000483751	0.000484405	0.000484837	0.000485129	0.000485352	0.000485567	0.000485824	0.00048616	0.000486606	0.000487182	0.0004879	0.000488768	0.000489786	0.000490952	0.000492259	0.000493696	0.000495252	0.000496912	0.00049866	0.000500477	0.000502347	0.000504249	0.000506163	0.000508068	0.000509943	0.000511766	0.000513516	0.000515171	0.000516709	0.000518107	0.000519345
0.00025077	0.000254775	0.000264567	0.00027562	0.000287987	0.0003011	0.000314397	0.000327445	0.000339942	0.000351708	0.000362648	0.000372725	0.00038193	0.000390271	0.000397761	0.000404422	0.000410285	0.000415392	0.000419792	0.000423546	0.000426721	0.000429388	0.000431619	0.000433486	0.000435058	0.000436398	0.000437565	0.00043861	0.000439579	0.000440511	0.000441438	0.000442387	0.00044338	0.000444433	0.000445558	0.000446763	0.000448052	0.000449427	0.000450886	0.000452425	0.000454039	0.000455719	0.000457454	0.000459233	0.000461043	0.000462868	0.000464693	0.000466499	0.000468269	0.000469983
0.000286914	0.000262699	0.000235177	0.000216128	0.000203555	0.000196533	0.000194052	0.000195032	0.000198436	0.000203359	0.000209076	0.000215055	0.000220936	0.00022649	0.000231591	0.000236173	0.000240216	0.000243727	0.00024673	0.000249257	0.000251351	0.000253055	0.000254416	0.00025548	0.000256293	0.0002569	0.00025734	0.000257653	0.000257872	0.000258028	0.00025815	0.000258259	0.000258378	0.000258522	0.000258706	0.000258941	0.000259237	0.0002596	0.000260035	0.000260544	0.000261129	0.00026179	0.000262525	0.00026333	0.000264202	0.000265135	0.000266123	0.000267158	0.000268233	0.000269337
0.000240853	0.000350441	0.000344487	0.000314907	0.000283873	0.00025672	0.000235219	0.000219473	0.000208727	0.000201895	0.000197886	0.000195761	0.0001948	0.000194488	0.000194483	0.000194572	0.000194632	0.000194596	0.000194432	0.00019413	0.00019369	0.000193119	0.000192427	0.000191624	0.000190723	0.000189736	0.000188674	0.000187548	0.000186371	0.000185154	0.000183906	0.000182638	0.00018136	0.000180081	0.00017881	0.000177555	0.000176324	0.000175124	0.000173963	0.000172847	0.000171782	0.000170774	0.000169827	0.000168946	0.000168135	0.000167397	0.000166736	0.000166155	0.000165655	0.000165238
0.00014911	0.00010589	0.00012439	0.000154748	0.000176977	0.000190507	0.000197247	0.000199328	0.000198619	0.000196566	0.000194166	0.00019202	0.000190419	0.000189443	0.000189045	0.000189112	0.000189511	0.000190116	0.000190813	0.000191514	0.000192151	0.000192676	0.000193057	0.000193276	0.000193325	0.000193204	0.000192916	0.000192473	0.000191885	0.000191167	0.000190334	0.000189402	0.000188388	0.000187308	0.000186178	0.000185015	0.000183835	0.000182654	0.000181485	0.000180343	0.000179243	0.000178195	0.000177213	0.000176307	0.000175487	0.000174762	0.00017414	0.000173627	0.000173229	0.000172951
0.001009233	0.000996421	0.000998569	0.001022525	0.001051592	0.001078067	0.001099052	0.001113956	0.001123272	0.001127966	0.001129155	0.001127925	0.001125227	0.001121839	0.001118357	0.001115216	0.001112712	0.001111035	0.001110288	0.001110512	0.001111704	0.001113826	0.001116816	0.0011206	0.001125092	0.001130199	0.001135827	0.001141879	0.001148261	0.001154878	0.001161638	0.001168454	0.00117524	0.001181914	0.0011884	0.001194624	0.001200517	0.001206015	0.001211059	0.001215593	0.001219567	0.001222935	0.001225657	0.001227694	0.001229015	0.001229591	0.001229395	0.001228408	0.001226609	0.001223983
0.000508551	0.000482555	0.000477363	0.000467616	0.000459743	0.000455094	0.000453329	0.000453761	0.000455621	0.000458206	0.000460955	0.000463483	0.000465572	0.00046714	0.000468207	0.000468848	0.000469173	0.000469298	0.000469332	0.000469373	0.000469497	0.000469765	0.000470216	0.000470879	0.000471766	0.000472879	0.000474212	0.000475752	0.00047748	0.000479375	0.000481413	0.000483566	0.000485807	0.000488109	0.000490444	0.000492783	0.0004951	0.000497366	0.000499557	0.000501646	0.00050361	0.000505424	0.000507067	0.000508518	0.000509755	0.000510762	0.000511518	0.000512009	0.000512219	0.000512133
0.00038242	0.000414118	0.000440749	0.000460795	0.00047685	0.000489829	0.000500579	0.000509824	0.000518087	0.000525682	0.000532744	0.000539281	0.000545241	0.000550554	0.000555174	0.000559087	0.000562319	0.000564926	0.00056699	0.000568604	0.000569865	0.00057087	0.000571706	0.000572452	0.000573175	0.000573929	0.000574757	0.000575692	0.000576755	0.000577962	0.000579319	0.000580826	0.000582478	0.000584267	0.00058618	0.000588202	0.000590315	0.000592499	0.000594735	0.000596999	0.000599269	0.00060152	0.000603728	0.000605869	0.000607917	0.000609846	0.000611632	0.000613248	0.000614671	0.000615874
0.000308445	0.000308736	0.000321036	0.000333578	0.000347541	0.000362451	0.000377654	0.000392647	0.000407087	0.000420768	0.000433585	0.000445491	0.000456471	0.000466522	0.000475649	0.000483861	0.00049118	0.00049764	0.000503289	0.000508186	0.0005124	0.000516009	0.000519093	0.00052173	0.000524	0.000525976	0.000527725	0.000529307	0.000530775	0.000532176	0.000533547	0.000534921	0.000536323	0.000537772	0.000539283	0.000540866	0.000542526	0.000544265	0.000546082	0.000547972	0.000549927	0.000551939	0.000553995	0.000556082	0.000558184	0.000560283	0.00056236	0.000564395	0.000566366	0.000568249
0.000345899	0.000297598	0.000264932	0.000239656	0.000221856	0.000210651	0.000204882	0.000203332	0.00020484	0.000208388	0.00021316	0.000218543	0.000224111	0.000229583	0.000234786	0.000239619	0.000244031	0.000248002	0.000251533	0.00025464	0.000257345	0.00025968	0.000261678	0.000263376	0.00026481	0.000266018	0.000267034	0.000267892	0.000268622	0.000269253	0.000269809	0.000270313	0.000270784	0.000271237	0.000271687	0.000272146	0.000272621	0.000273121	0.00027365	0.000274211	0.000274807	0.000275438	0.000276101	0.000276796	0.000277519	0.000278264	0.000279027	0.0002798	0.000280575	0.000281345
0.000298306	0.00041831	0.000413338	0.000376528	0.000337779	0.000303815	0.000276799	0.000256843	0.000243021	0.000234016	0.000228508	0.000225368	0.000223724	0.000222954	0.000222642	0.000222525	0.000222444	0.000222312	0.000222082	0.000221733	0.000221257	0.000220655	0.00021993	0.000219091	0.000218144	0.0002171	0.000215967	0.000214756	0.000213476	0.000212137	0.000210751	0.000209326	0.000207874	0.000206404	0.000204927	0.000203451	0.000201986	0.000200541	0.000199125	0.000197745	0.00019641	0.000195127	0.000193902	0.000192742	0.000191653	0.00019064	0.000189708	0.00018886	0.000188101	0.000187434
0.000150137	0.000116377	0.000133321	0.00015003	0.000159089	0.000162044	0.000160846	0.000157211	0.000152465	0.000147538	0.000143018	0.000139216	0.000136242	0.000134081	0.000132644	0.000131808	0.000131447	0.000131441	0.000131683	0.000132086	0.000132578	0.000133102	0.000133612	0.000134074	0.000134462	0.000134757	0.000134945	0.000135017	0.000134968	0.000134797	0.000134504	0.000134093	0.00013357	0.000132942	0.000132218	0.000131408	0.000130525	0.00012958	0.000128586	0.000127556	0.000126505	0.000125445	0.00012439	0.000123351	0.000122343	0.000121374	0.000120458	0.000119603	0.000118819	0.000118113
6.83E-09	3.33E-08	4.49E-08	5.37E-08	6.22E-08	7.01E-08	7.73E-08	8.36E-08	8.89E-08	9.33E-08	9.69E-08	9.98E-08	1.02E-07	1.04E-07	1.05E-07	1.07E-07	1.08E-07	1.08E-07	1.09E-07	1.09E-07	1.10E-07	1.10E-07	1.10E-07	1.11E-07	1.11E-07	1.11E-07	1.12E-07	1.12E-07	1.13E-07	1.13E-07	1.14E-07	1.15E-07	1.16E-07	1.17E-07	1.18E-07	1.19E-07	1.20E-07	1.21E-07	1.22E-07	1.24E-07	1.25E-07	1.27E-07	1.28E-07	1.30E-07	1.31E-07	1.33E-07	1.34E-07	1.36E-07	1.37E-07	1.39E-07
4.76E-09	1.64E-08	2.18E-08	2.49E-08	2.76E-08	3.00E-08	3.23E-08	3.45E-08	3.65E-08	3.84E-08	4.01E-08	4.16E-08	4.28E-08	4.39E-08	4.47E-08	4.54E-08	4.59E-08	4.63E-08	4.65E-08	4.67E-08	4.68E-08	4.69E-08	4.70E-08	4.70E-08	4.70E-08	4.71E-08	4.72E-08	4.73E-08	4.74E-08	4.76E-08	4.78E-08	4.80E-08	4.83E-08	4.87E-08	4.90E-08	4.95E-08	4.99E-08	5.04E-08	5.10E-08	5.16E-08	5.22E-08	5.28E-08	5.35E-08	5.42E-08	5.49E-08	5.56E-08	5.64E-08	5.71E-08	5.78E-08	5.85E-08
2.95E-09	1.29E-08	1.88E-08	2.31E-08	2.69E-08	3.05E-08	3.37E-08	3.66E-08	3.92E-08	4.16E-08	4.38E-08	4.57E-08	4.74E-08	4.89E-08	5.02E-08	5.13E-08	5.22E-08	5.29E-08	5.34E-08	5.38E-08	5.41E-08	5.42E-08	5.44E-08	5.44E-08	5.45E-08	5.45E-08	5.45E-08	5.46E-08	5.47E-08	5.48E-08	5.49E-08	5.51E-08	5.54E-08	5.57E-08	5.61E-08	5.65E-08	5.70E-08	5.76E-08	5.82E-08	5.88E-08	5.95E-08	6.03E-08	6.11E-08	6.19E-08	6.28E-08	6.37E-08	6.47E-08	6.56E-08	6.66E-08	6.76E-08
2.17E-09	1.04E-08	1.45E-08	1.76E-08	2.06E-08	2.37E-08	2.67E-08	2.96E-08	3.23E-08	3.49E-08	3.74E-08	3.96E-08	4.16E-08	4.34E-08	4.50E-08	4.64E-08	4.76E-08	4.86E-08	4.95E-08	5.02E-08	5.07E-08	5.11E-08	5.14E-08	5.17E-08	5.18E-08	5.20E-08	5.21E-08	5.22E-08	5.23E-08	5.24E-08	5.26E-08	5.27E-08	5.30E-08	5.32E-08	5.35E-08	5.39E-08	5.43E-08	5.48E-08	5.53E-08	5.59E-08	5.66E-08	5.73E-08	5.80E-08	5.89E-08	5.97E-08	6.06E-08	6.15E-08	6.25E-08	6.35E-08	6.45E-08
2.89E-09	8.09E-09	1.01E-08	1.08E-08	1.13E-08	1.19E-08	1.25E-08	1.32E-08	1.41E-08	1.50E-08	1.59E-08	1.69E-08	1.77E-08	1.86E-08	1.94E-08	2.01E-08	2.07E-08	2.12E-08	2.17E-08	2.21E-08	2.24E-08	2.27E-08	2.29E-08	2.30E-08	2.32E-08	2.33E-08	2.34E-08	2.34E-08	2.35E-08	2.36E-08	2.37E-08	2.38E-08	2.39E-08	2.40E-08	2.41E-08	2.43E-08	2.44E-08	2.46E-08	2.49E-08	2.51E-08	2.54E-08	2.57E-08	2.60E-08	2.63E-08	2.67E-08	2.71E-08	2.75E-08	2.79E-08	2.83E-08	2.88E-08
1.03E-10	1.23E-09	2.66E-09	3.43E-09	3.84E-09	4.03E-09	4.10E-09	4.10E-09	4.09E-09	4.09E-09	4.10E-09	4.12E-09	4.16E-09	4.20E-09	4.25E-09	4.30E-09	4.35E-09	4.40E-09	4.44E-09	4.48E-09	4.52E-09	4.55E-09	4.57E-09	4.59E-09	4.60E-09	4.62E-09	4.62E-09	4.63E-09	4.63E-09	4.62E-09	4.62E-09	4.61E-09	4.61E-09	4.60E-09	4.60E-09	4.59E-09	4.59E-09	4.58E-09	4.58E-09	4.58E-09	4.58E-09	4.59E-09	4.60E-09	4.61E-09	4.62E-09	4.64E-09	4.67E-09	4.69E-09	4.73E-09	4.77E-09
3.91E-10	3.37E-09	5.60E-09	6.12E-09	6.37E-09	6.51E-09	6.58E-09	6.58E-09	6.53E-09	6.47E-09	6.40E-09	6.35E-09	6.31E-09	6.29E-09	6.29E-09	6.31E-09	6.34E-09	6.38E-09	6.43E-09	6.48E-09	6.53E-09	6.58E-09	6.63E-09	6.68E-09	6.72E-09	6.75E-09	6.78E-09	6.81E-09	6.83E-09	6.85E-09	6.86E-09	6.87E-09	6.88E-09	6.88E-09	6.88E-09	6.88E-09	6.88E-09	6.88E-09	6.87E-09	6.87E-09	6.87E-09	6.88E-09	6.88E-09	6.89E-09	6.91E-09	6.93E-09	6.95E-09	6.99E-09	7.02E-09	7.07E-09
[truncated: 50 more columns]
