# Supplementary material for: Systems-level computational modeling demonstrates fuel selection switching in high capacity running and low capacity running rats
Source: PLoS Comput Biol. 2018 Feb 23;14(2):e1005982. doi: 10.1371/journal.pcbi.1005982 (PMC5841818; doi:10.1371/journal.pcbi.1005982)
Supplement: S1 Matlab Code — This code also contains the code required to simulate the model as is needed to generate several figures. (ZIP) [file pcbi.1005982.s009.zip › Figure and model code/bin/LCR_JO2_JCO2_lac_ACCARN_fig4_2.m]

function model = LCR_JO2_JCO2_lac_ACCARN_fig4_2(fun,p,model,~,endpoint,flag,xo)
%% Assign data
model.label{numel(model.label)+1} = 'LCRCARNset28a.txt';
model.label{numel(model.label)+1} = 'LCRACARNset16a.txt';%'LCRACARNweightset36a.txt';%'LCRACARNweightset36a.txt';%'LCRACARNset16a.txt';%'HCRACARNinterpset22a.txt';%
model.label{numel(model.label)+1} = 'LCRC4CARNset17a.txt';%'LCRC4CARNweightset33a.txt';%'LCRC4CARNweightset33a.txt';%'HCRC4CARNinterpset23a.txt';%';%
model.label{numel(model.label)+1} = 'LCRC8CARNset18a.txt';%'HCRC8CARNinterpset24a.txt';%
model.label{numel(model.label)+1} = 'LCRC14CARNset19a.txt';%'HCRC14CARNinterpset25a.txt';%
model.label{numel(model.label)+1} = 'LCRC16CARNset20a.txt';%'LCRC16CARNweightset35a.txt';%'HCRC16CARNinterpset26a.txt';%
%%
LCR_IC_adjust
xo(p.in.ACCARN) = p.X.ACCARN*1e-6;%600e-6;
% xo(p.in.ACCARN) = (453e-6 - xo(p.in.ACCARN_m)*0.05)/0.75;
xo(p.in.ACCARN_m) = 1e-12;%max((450e-6 - xo(p.in.ACCARN)*0.75)/0.05,1e-9);
%% Model integration
options = p.options;% ode options from main script
data_time = 0:2:endpoint;
data_time = data_time';

[t,x]= ode15s(@(t,C,p)fun(t,C,p,data_time,flag),linspace(0,endpoint,100),xo,options,p);

% Carnitines
% L-Carnintine
CARN_total = (0.75*x(:,p.in.CARN) + 0.05*x(:,p.in.CARN_m))*1e6;% microM/min
model.Y{numel(model.Y)+1} = [t CARN_total];% microM/min
% Acetyl-Carnitine
ACCARN_total = (0.75*x(:,p.in.ACCARN) + 0.05*x(:,p.in.ACCARN_m))*1e6;% microM/min
model.Y{numel(model.Y)+1} = [t ACCARN_total];% microM/min

% C4-Carnitine
C4CARN_total = (0.75*x(:,p.in.C4_CARN) + 0.05*x(:,p.in.C4_CARN_m))*1e6;% microM/min
model.Y{numel(model.Y)+1} = [t C4CARN_total];% microM/min
% % C8-Carnitine
C8CARN_total = (0.75*x(:,p.in.C8_CARN) + 0.05*x(:,p.in.C8_CARN_m))*1e6;% microM/min
model.Y{numel(model.Y)+1} = [t C8CARN_total];% microM/min
% % % C14-Carnitine
C14CARN_total = (0.75*x(:,p.in.C14_CARN) + 0.05*x(:,p.in.C14_CARN_m))*1e6;% microM/min
model.Y{numel(model.Y)+1} = [t C14CARN_total];% microM/min
% % % C16-Carnitine
C16CARN_total = (0.75*x(:,p.in.C16_CARN) + 0.05*x(:,p.in.C16_CARN_m))*1e6;% microM/min
model.Y{numel(model.Y)+1} = [t C16CARN_total];% microM/min
