# Supplementary material for: Systems-level computational modeling demonstrates fuel selection switching in high capacity running and low capacity running rats
Source: PLoS Comput Biol. 2018 Feb 23;14(2):e1005982. doi: 10.1371/journal.pcbi.1005982 (PMC5841818; doi:10.1371/journal.pcbi.1005982)
Supplement: S1 Matlab Code — This code also contains the code required to simulate the model as is needed to generate several figures. (ZIP) [file pcbi.1005982.s009.zip › Figure and model code/bin/LCR_metabolite_with_time.txt]

0.00203024	0.001997677	0.001970304	0.001947276	0.001927898	0.001911595	0.001897881	0.001886345	0.001876639	0.001868472	0.001861599	0.001855812	0.00185094	0.001846836	0.001843377	0.001840462	0.001838003	0.001835928	0.001834177	0.001832697	0.001831447	0.001830389	0.001829494	0.001828735	0.001828092	0.001827546	0.001827083	0.001826688	0.001826353	0.001826067	0.001825823	0.001825615	0.001825437	0.001825284	0.001825154	0.001825041	0.001824945	0.001824861	0.001824789	0.001824727	0.001824673	0.001824627	0.001824586	0.00182455	0.001824519	0.001824491	0.001824467	0.001824446	0.001824427	0.00182441
0.007999566	0.007997026	0.007996373	0.007996153	0.007995954	0.007995659	0.007995368	0.007995153	0.007995027	0.00799498	0.007995001	0.007995078	0.0079952	0.007995359	0.007995546	0.007995754	0.007995975	0.007996205	0.007996439	0.007996673	0.007996905	0.007997131	0.007997349	0.00799756	0.00799776	0.00799795	0.00799813	0.007998299	0.007998457	0.007998605	0.007998742	0.00799887	0.007998988	0.007999098	0.0079992	0.007999295	0.007999383	0.007999465	0.007999541	0.007999612	0.007999679	0.007999742	0.007999801	0.007999857	0.007999909	0.007999959	0.008000005	0.008000048	0.008000088	0.008000124
0.000189358	0.00018711	0.000184611	0.000182253	0.000180192	0.000178432	0.000176943	0.000175687	0.00017463	0.000173741	0.000172994	0.000172366	0.000171838	0.000171394	0.000171021	0.000170707	0.000170444	0.000170222	0.000170035	0.000169878	0.000169746	0.000169635	0.000169541	0.000169462	0.000169396	0.00016934	0.000169292	0.000169252	0.000169219	0.00016919	0.000169166	0.000169146	0.000169128	0.000169114	0.000169101	0.000169091	0.000169082	0.000169074	0.000169067	0.000169062	0.000169057	0.000169053	0.000169049	0.000169046	0.000169044	0.000169041	0.00016904	0.000169038	0.000169036	0.000169035
1.04E-05	1.23E-05	1.32E-05	1.39E-05	1.45E-05	1.49E-05	1.53E-05	1.55E-05	1.56E-05	1.57E-05	1.56E-05	1.56E-05	1.54E-05	1.53E-05	1.51E-05	1.49E-05	1.47E-05	1.45E-05	1.42E-05	1.40E-05	1.38E-05	1.35E-05	1.33E-05	1.31E-05	1.29E-05	1.27E-05	1.25E-05	1.24E-05	1.22E-05	1.21E-05	1.19E-05	1.18E-05	1.17E-05	1.16E-05	1.15E-05	1.14E-05	1.13E-05	1.12E-05	1.12E-05	1.11E-05	1.10E-05	1.10E-05	1.09E-05	1.08E-05	1.08E-05	1.07E-05	1.07E-05	1.07E-05	1.06E-05	1.06E-05
9.20E-06	1.07E-05	1.05E-05	1.04E-05	1.03E-05	1.02E-05	1.01E-05	1.00E-05	9.94E-06	9.89E-06	9.85E-06	9.81E-06	9.78E-06	9.76E-06	9.73E-06	9.72E-06	9.70E-06	9.69E-06	9.68E-06	9.67E-06	9.66E-06	9.65E-06	9.65E-06	9.64E-06	9.64E-06	9.63E-06	9.63E-06	9.63E-06	9.63E-06	9.62E-06	9.62E-06	9.62E-06	9.62E-06	9.62E-06	9.62E-06	9.62E-06	9.62E-06	9.61E-06	9.61E-06	9.61E-06	9.61E-06	9.61E-06	9.61E-06	9.61E-06	9.61E-06	9.61E-06	9.61E-06	9.61E-06	9.61E-06	9.61E-06
0.002869871	0.003003611	0.003090656	0.003155685	0.0032044	0.003237827	0.00325681	0.003262705	0.003257178	0.003241949	0.003218651	0.003188781	0.003153675	0.003114519	0.00307235	0.003028071	0.00298246	0.002936184	0.002889806	0.002843794	0.00279853	0.002754314	0.002711378	0.002669886	0.002629945	0.002591609	0.002554888	0.002519749	0.002486127	0.002453927	0.002423028	0.002393289	0.002364555	0.002336654	0.002309409	0.002282634	0.002256143	0.002229746	0.002203258	0.002176497	0.002149289	0.002121468	0.002092878	0.002063377	0.002032835	0.002001141	0.0019682	0.001933936	0.001898295	0.001861243
7.78E-05	7.63E-05	7.60E-05	7.59E-05	7.56E-05	7.52E-05	7.46E-05	7.40E-05	7.33E-05	7.25E-05	7.17E-05	7.09E-05	7.01E-05	6.93E-05	6.85E-05	6.77E-05	6.69E-05	6.62E-05	6.54E-05	6.47E-05	6.41E-05	6.34E-05	6.28E-05	6.22E-05	6.16E-05	6.11E-05	6.06E-05	6.01E-05	5.96E-05	5.91E-05	5.86E-05	5.82E-05	5.77E-05	5.73E-05	5.68E-05	5.63E-05	5.58E-05	5.53E-05	5.48E-05	5.43E-05	5.37E-05	5.31E-05	5.24E-05	5.17E-05	5.10E-05	5.03E-05	4.94E-05	4.86E-05	4.77E-05	4.67E-05
0.001668394	0.001669485	0.00168085	0.001696868	0.001708283	0.001714031	0.001715001	0.001712188	0.001706373	0.001698142	0.001687954	0.001676189	0.001663173	0.001649189	0.001634491	0.001619302	0.001603821	0.001588223	0.001572657	0.001557248	0.001542101	0.001527296	0.001512895	0.00149894	0.001485453	0.001472444	0.001459903	0.001447811	0.001436135	0.001424833	0.001413853	0.001403137	0.001392619	0.001382229	0.001371894	0.001361538	0.001351082	0.001340447	0.001329554	0.001318323	0.001306677	0.00129454	0.001281838	0.001268499	0.001254457	0.001239647	0.001224011	0.001207494	0.001190049	0.001171634
0.000112067	0.000337491	0.000395076	0.000444738	0.000490238	0.000533495	0.000574942	0.000614507	0.00065225	0.000688317	0.00072286	0.000756003	0.000787851	0.000818487	0.000847983	0.000876395	0.000903778	0.000930178	0.000955645	0.000980229	0.001003986	0.00102698	0.001049283	0.00107098	0.001092166	0.00111295	0.001133455	0.001153814	0.001174177	0.001194704	0.001215567	0.001236949	0.001259042	0.001282046	0.001306173	0.001331637	0.001358663	0.001387481	0.001418326	0.00145144	0.00148707	0.001525471	0.001566901	0.001611624	0.001659908	0.001712027	0.001768257	0.001828876	0.001894167	0.001964413
0.000184933	0.000184667	0.000184616	0.00018459	0.000184566	0.000184541	0.000184516	0.000184492	0.000184469	0.000184448	0.000184428	0.000184411	0.000184395	0.00018438	0.000184367	0.000184355	0.000184344	0.000184334	0.000184325	0.000184317	0.00018431	0.000184302	0.000184296	0.000184289	0.000184283	0.000184277	0.000184272	0.000184266	0.00018426	0.000184254	0.000184248	0.000184241	0.000184235	0.000184227	0.000184219	0.000184211	0.000184202	0.000184192	0.000184182	0.000184171	0.000184158	0.000184145	0.000184131	0.000184115	0.000184099	0.000184081	0.000184062	0.000184041	0.000184019	0.000183995
1.83E-07	4.50E-07	5.01E-07	5.26E-07	5.50E-07	5.75E-07	6.00E-07	6.25E-07	6.47E-07	6.69E-07	6.88E-07	7.06E-07	7.22E-07	7.36E-07	7.49E-07	7.61E-07	7.72E-07	7.82E-07	7.91E-07	7.99E-07	8.07E-07	8.14E-07	8.21E-07	8.27E-07	8.33E-07	8.39E-07	8.45E-07	8.51E-07	8.56E-07	8.62E-07	8.69E-07	8.75E-07	8.82E-07	8.89E-07	8.97E-07	9.05E-07	9.14E-07	9.24E-07	9.34E-07	9.46E-07	9.58E-07	9.71E-07	9.86E-07	1.00E-06	1.02E-06	1.04E-06	1.05E-06	1.08E-06	1.10E-06	1.12E-06
2.57E-06	1.78E-06	1.68E-06	1.69E-06	1.69E-06	1.70E-06	1.70E-06	1.71E-06	1.73E-06	1.75E-06	1.78E-06	1.81E-06	1.86E-06	1.90E-06	1.95E-06	2.00E-06	2.06E-06	2.12E-06	2.18E-06	2.23E-06	2.29E-06	2.35E-06	2.41E-06	2.47E-06	2.53E-06	2.58E-06	2.64E-06	2.69E-06	2.74E-06	2.78E-06	2.83E-06	2.87E-06	2.91E-06	2.95E-06	2.99E-06	3.02E-06	3.05E-06	3.08E-06	3.11E-06	3.14E-06	3.17E-06	3.19E-06	3.21E-06	3.23E-06	3.24E-06	3.26E-06	3.27E-06	3.27E-06	3.28E-06	3.27E-06
7.05E-06	5.63E-06	5.66E-06	5.98E-06	6.23E-06	6.40E-06	6.54E-06	6.65E-06	6.76E-06	6.86E-06	6.95E-06	7.05E-06	7.15E-06	7.26E-06	7.36E-06	7.46E-06	7.56E-06	7.65E-06	7.74E-06	7.83E-06	7.92E-06	8.00E-06	8.07E-06	8.15E-06	8.21E-06	8.28E-06	8.34E-06	8.39E-06	8.44E-06	8.49E-06	8.54E-06	8.58E-06	8.62E-06	8.66E-06	8.69E-06	8.72E-06	8.75E-06	8.78E-06	8.80E-06	8.82E-06	8.84E-06	8.85E-06	8.86E-06	8.86E-06	8.86E-06	8.85E-06	8.84E-06	8.82E-06	8.79E-06	8.75E-06
5.44E-07	4.34E-07	4.36E-07	4.60E-07	4.79E-07	4.93E-07	5.04E-07	5.12E-07	5.20E-07	5.28E-07	5.35E-07	5.43E-07	5.51E-07	5.59E-07	5.66E-07	5.74E-07	5.82E-07	5.89E-07	5.96E-07	6.03E-07	6.10E-07	6.16E-07	6.22E-07	6.27E-07	6.32E-07	6.37E-07	6.42E-07	6.46E-07	6.50E-07	6.54E-07	6.58E-07	6.61E-07	6.64E-07	6.67E-07	6.69E-07	6.72E-07	6.74E-07	6.76E-07	6.78E-07	6.79E-07	6.80E-07	6.81E-07	6.82E-07	6.82E-07	6.82E-07	6.82E-07	6.81E-07	6.79E-07	6.77E-07	6.74E-07
3.26E-06	2.48E-06	2.46E-06	2.57E-06	2.66E-06	2.71E-06	2.75E-06	2.79E-06	2.82E-06	2.85E-06	2.88E-06	2.92E-06	2.96E-06	3.00E-06	3.04E-06	3.08E-06	3.13E-06	3.17E-06	3.22E-06	3.26E-06	3.30E-06	3.34E-06	3.38E-06	3.42E-06	3.45E-06	3.48E-06	3.51E-06	3.54E-06	3.57E-06	3.60E-06	3.62E-06	3.64E-06	3.66E-06	3.68E-06	3.70E-06	3.71E-06	3.73E-06	3.74E-06	3.75E-06	3.76E-06	3.76E-06	3.77E-06	3.77E-06	3.77E-06	3.77E-06	3.76E-06	3.75E-06	3.74E-06	3.72E-06	3.70E-06
1	1	1	1	1	1	1	1	1	1	1	1	1	1	1	1	1	1	1	1	1	1	1	1	1	1	1	1	1	1	1	1	1	1	1	1	1	1	1	1	1	1	1	1	1	1	1	1	1	1
0.000242766	0.000218385	0.000231461	0.000255173	0.000274341	0.000288575	0.000299065	0.000306817	0.000312592	0.000316928	0.000320186	0.000322602	0.000324329	0.00032547	0.000326104	0.000326291	0.000326089	0.00032555	0.000324725	0.000323662	0.000322408	0.000321007	0.000319497	0.000317915	0.000316292	0.000314654	0.000313025	0.00031142	0.000309855	0.000308338	0.000306874	0.000305466	0.000304111	0.000302806	0.000301544	0.000300314	0.000299106	0.000297905	0.000296696	0.000295463	0.000294186	0.000292846	0.000291422	0.000289893	0.000288235	0.000286426	0.000284442	0.000282258	0.000279852	0.0002772
0.005334889	0.005175845	0.005084763	0.005047402	0.005054918	0.005098825	0.00517224	0.005269451	0.005385691	0.005517021	0.005660193	0.005812508	0.005971714	0.006135916	0.006303512	0.006473154	0.006643706	0.006814223	0.006983923	0.007152175	0.007318481	0.007482461	0.00764384	0.007802437	0.007958155	0.008110966	0.008260906	0.008408064	0.008552576	0.008694612	0.008834377	0.008972098	0.009108023	0.009242412	0.009375537	0.009507674	0.009639102	0.009770098	0.009900934	0.010031875	0.010163178	0.010295083	0.010427821	0.010561601	0.010696616	0.010833036	0.010971007	0.011110652	0.011252062	0.011395304
2.30E-06	3.49E-06	3.06E-06	1.89E-06	9.56E-07	5.46E-07	4.35E-07	4.07E-07	3.95E-07	3.86E-07	3.79E-07	3.73E-07	3.67E-07	3.62E-07	3.57E-07	3.52E-07	3.48E-07	3.44E-07	3.40E-07	3.36E-07	3.32E-07	3.28E-07	3.25E-07	3.21E-07	3.18E-07	3.15E-07	3.12E-07	3.09E-07	3.06E-07	3.03E-07	3.00E-07	2.97E-07	2.94E-07	2.92E-07	2.89E-07	2.86E-07	2.84E-07	2.81E-07	2.79E-07	2.76E-07	2.74E-07	2.72E-07	2.69E-07	2.67E-07	2.65E-07	2.62E-07	2.60E-07	2.58E-07	2.56E-07	2.54E-07
0.00191884	0.002462165	0.002891152	0.00323545	0.003518137	0.003756774	0.003964585	0.004151437	0.004324604	0.004489358	0.004649449	0.004807474	0.004965157	0.005123572	0.005283305	0.005444592	0.005607414	0.005771576	0.00593677	0.00610262	0.006268716	0.006434647	0.006600014	0.006764449	0.006927624	0.007089256	0.007249113	0.007407014	0.007562827	0.007716471	0.007867911	0.008017156	0.008164252	0.008309284	0.008452367	0.008593644	0.008733279	0.008871459	0.009008383	0.009144264	0.009279323	0.009413786	0.009547878	0.009681827	0.009815854	0.009950174	0.010084991	0.010220499	0.010356875	0.010494279
0.000240321	0.000202161	0.000216201	0.000238709	0.000256408	0.000269295	0.000278591	0.00028531	0.000290203	0.000293796	0.000296435	0.000298339	0.000299649	0.000300456	0.000300827	0.000300813	0.000300464	0.000299822	0.000298931	0.000297835	0.000296572	0.00029518	0.000293695	0.000292148	0.000290566	0.000288973	0.000287386	0.000285823	0.000284293	0.000282803	0.000281359	0.000279959	0.000278601	0.000277281	0.000275991	0.000274719	0.000273456	0.000272186	0.000270895	0.000269566	0.000268181	0.00026672	0.000265164	0.000263491	0.00026168	0.000259708	0.000257552	0.000255191	0.000252601	0.000249761
0.002968364	0.001738321	0.0010868	0.000911309	0.000835168	0.000789323	0.000758796	0.000737491	0.0007221	0.000710672	0.000702042	0.000695506	0.000690626	0.000687122	0.000684793	0.000683486	0.000683073	0.000683439	0.000684476	0.000686085	0.00068817	0.000690644	0.000693425	0.000696438	0.000699615	0.000702896	0.000706228	0.000709567	0.000712876	0.000716127	0.000719298	0.000722374	0.000725348	0.000728218	0.000730989	0.000733669	0.000736272	0.000738817	0.000741325	0.000743819	0.000746324	0.000748866	0.000751472	0.000754165	0.000756968	0.000759895	0.000762955	0.000766145	0.000769446	0.00077282
3.13E-05	0.000174548	0.000242996	0.000283627	0.000314561	0.000341281	0.000364804	0.000385284	0.000402902	0.000417923	0.000430627	0.000441278	0.000450115	0.000457358	0.000463205	0.000467836	0.000471415	0.000474096	0.000476015	0.000477301	0.000478069	0.000478425	0.000478465	0.000478274	0.000477933	0.000477509	0.000477066	0.00047666	0.00047634	0.000476149	0.000476126	0.000476304	0.000476711	0.000477373	0.000478313	0.000479547	0.000481093	0.000482966	0.000485177	0.000487741	0.000490669	0.000493975	0.000497674	0.000501786	0.000506334	0.000511347	0.000516865	0.000522937	0.000529629	0.000537022
0.000970506	0.00082728	0.000758832	0.000718201	0.000687267	0.000660546	0.000637023	0.000616543	0.000598926	0.000583905	0.000571201	0.00056055	0.000551712	0.000544469	0.000538623	0.000533992	0.000530412	0.000527732	0.000525812	0.000524526	0.000523758	0.000523402	0.000523363	0.000523553	0.000523895	0.000524319	0.000524761	0.000525167	0.000525488	0.000525678	0.000525702	0.000525524	0.000525117	0.000524454	0.000523515	0.000522281	0.000520734	0.000518862	0.00051665	0.000514087	0.000511159	0.000507853	0.000504153	0.000500041	0.000495494	0.00049048	0.000484962	0.00047889	0.000472199	0.000464806
0.023	0.023	0.023	0.023	0.023	0.023	0.023	0.023	0.023	0.023	0.023	0.023	0.023	0.023	0.023	0.023	0.023	0.023	0.023	0.023	0.023	0.023	0.023	0.023	0.023	0.023	0.023	0.023	0.023	0.023	0.023	0.023	0.023	0.023	0.023	0.023	0.023	0.023	0.023	0.023	0.023	0.023	0.023	0.023	0.023	0.023	0.023	0.023	0.023	0.023
8.21E-05	0.001200679	0.001821991	0.001969976	0.002016974	0.002034767	0.002040204	0.002040117	0.002037831	0.002035015	0.002032468	0.002030543	0.002029368	0.002028974	0.00202935	0.002030484	0.002032365	0.002034995	0.002038389	0.00204257	0.002047569	0.002053425	0.002060179	0.002067876	0.00207656	0.002086278	0.00209707	0.002108978	0.002122036	0.002136278	0.002151729	0.00216841	0.002186339	0.002205526	0.002225974	0.002247684	0.002270648	0.002294856	0.002320292	0.002346932	0.002374753	0.002403724	0.002433812	0.002464982	0.002497195	0.002530415	0.002564606	0.002599735	0.002635778	0.002672725
2.06E-10	6.91E-11	5.16E-11	5.25E-11	5.52E-11	5.81E-11	6.10E-11	6.36E-11	6.60E-11	6.80E-11	6.98E-11	7.12E-11	7.24E-11	7.34E-11	7.41E-11	7.46E-11	7.50E-11	7.53E-11	7.54E-11	7.54E-11	7.53E-11	7.51E-11	7.48E-11	7.45E-11	7.42E-11	7.38E-11	7.33E-11	7.28E-11	7.23E-11	7.18E-11	7.13E-11	7.07E-11	7.02E-11	6.96E-11	6.91E-11	6.85E-11	6.80E-11	6.74E-11	6.69E-11	6.64E-11	6.58E-11	6.53E-11	6.48E-11	6.44E-11	6.39E-11	6.34E-11	6.29E-11	6.25E-11	6.20E-11	6.16E-11
7.79E-06	3.80E-05	3.76E-05	3.71E-05	3.68E-05	3.65E-05	3.63E-05	3.61E-05	3.59E-05	3.58E-05	3.57E-05	3.56E-05	3.55E-05	3.54E-05	3.54E-05	3.53E-05	3.53E-05	3.53E-05	3.52E-05	3.52E-05	3.52E-05	3.52E-05	3.52E-05	3.51E-05	3.51E-05	3.51E-05	3.51E-05	3.51E-05	3.51E-05	3.51E-05	3.50E-05	3.50E-05	3.50E-05	3.50E-05	3.50E-05	3.49E-05	3.49E-05	3.48E-05	3.48E-05	3.47E-05	3.47E-05	3.46E-05	3.45E-05	3.44E-05	3.43E-05	3.42E-05	3.40E-05	3.39E-05	3.37E-05	3.35E-05
0.000165585	0.000808059	0.000799354	0.000789251	0.000782062	0.000776202	0.000771275	0.000767142	0.000763683	0.000760784	0.000758348	0.000756298	0.000754574	0.000753126	0.000751914	0.000750902	0.00075006	0.000749362	0.000748783	0.000748302	0.0007479	0.000747558	0.000747262	0.000746997	0.00074675	0.000746509	0.000746264	0.000746004	0.000745719	0.000745401	0.00074504	0.000744628	0.000744154	0.00074361	0.000742985	0.00074227	0.000741451	0.000740518	0.000739455	0.000738247	0.000736873	0.000735314	0.000733542	0.000731526	0.00072923	0.000726608	0.000723606	0.000720158	0.000716183	0.000711584
6.11E-05	3.05E-05	4.86E-05	5.73E-05	6.21E-05	6.52E-05	6.74E-05	6.90E-05	7.02E-05	7.10E-05	7.17E-05	7.22E-05	7.25E-05	7.27E-05	7.29E-05	7.29E-05	7.29E-05	7.28E-05	7.26E-05	7.24E-05	7.21E-05	7.19E-05	7.15E-05	7.12E-05	7.09E-05	7.05E-05	7.01E-05	6.98E-05	6.94E-05	6.91E-05	6.88E-05	6.84E-05	6.81E-05	6.78E-05	6.75E-05	6.72E-05	6.69E-05	6.65E-05	6.62E-05	6.59E-05	6.55E-05	6.52E-05	6.48E-05	6.44E-05	6.40E-05	6.35E-05	6.30E-05	6.24E-05	6.18E-05	6.11E-05
5.18E-05	6.21E-05	5.80E-05	5.60E-05	5.52E-05	5.49E-05	5.48E-05	5.50E-05	5.52E-05	5.54E-05	5.57E-05	5.60E-05	5.64E-05	5.68E-05	5.72E-05	5.77E-05	5.82E-05	5.88E-05	5.93E-05	6.00E-05	6.06E-05	6.13E-05	6.20E-05	6.27E-05	6.34E-05	6.41E-05	6.49E-05	6.57E-05	6.64E-05	6.73E-05	6.81E-05	6.89E-05	6.98E-05	7.08E-05	7.18E-05	7.28E-05	7.40E-05	7.52E-05	7.65E-05	7.80E-05	7.96E-05	8.15E-05	8.35E-05	8.58E-05	8.84E-05	9.14E-05	9.48E-05	9.87E-05	0.000103232	0.00010846
0.004110917	0.003188704	0.002923795	0.002779973	0.002668251	0.002567372	0.002472436	0.002382718	0.002297784	0.002217076	0.002140107	0.002066517	0.001996057	0.00192856	0.001863913	0.001802042	0.001742894	0.001686423	0.001632582	0.001581315	0.001532553	0.001486207	0.001442173	0.001400323	0.00136051	0.001322572	0.001286327	0.001251581	0.001218127	0.001185754	0.001154244	0.001123377	0.001092939	0.001062717	0.001032511	0.00100213	0.000971399	0.00094016	0.000908275	0.00087563	0.000842132	0.000807718	0.000772353	0.00073603	0.000698776	0.000660651	0.000621747	0.000582196	0.000542164	0.000501859
7.98E-05	0.000249882	0.000294871	0.000333817	0.000369952	0.000404918	0.000439078	0.000472327	0.000504653	0.000536117	0.000566782	0.000596696	0.000625887	0.000654372	0.000682158	0.000709246	0.000735634	0.000761321	0.000786312	0.000810616	0.000834252	0.000857251	0.000879654	0.000901519	0.000922917	0.000943935	0.000964675	0.000985256	0.001005812	0.001026489	0.001047449	0.001068866	0.001090924	0.001113819	0.001137754	0.001162943	0.001189608	0.001217976	0.001248284	0.001280773	0.001315694	0.0013533	0.001393854	0.001437622	0.001484876	0.001535894	0.001590954	0.001650342	0.001714341	0.001783241
0.001930279	0.002852493	0.003117401	0.003261224	0.003372945	0.003473825	0.003568761	0.003658479	0.003743413	0.003824121	0.00390109	0.00397468	0.004045139	0.004112637	0.004177284	0.004239154	0.004298302	0.004354773	0.004408614	0.004459881	0.004508644	0.004554989	0.004599024	0.004640874	0.004680686	0.004718624	0.00475487	0.004789616	0.004823069	0.004855443	0.004886953	0.004917819	0.004948258	0.004978479	0.005008686	0.005039067	0.005069798	0.005101037	0.005132921	0.005165567	0.005199065	0.005233478	0.005268844	0.005305166	0.00534242	0.005380546	0.005419449	0.005459001	0.005499033	0.005539338
1.90E-06	6.88E-06	8.63E-06	9.48E-06	1.01E-05	1.06E-05	1.10E-05	1.13E-05	1.16E-05	1.19E-05	1.21E-05	1.22E-05	1.24E-05	1.25E-05	1.26E-05	1.26E-05	1.27E-05	1.27E-05	1.27E-05	1.27E-05	1.28E-05	1.28E-05	1.27E-05	1.27E-05	1.27E-05	1.27E-05	1.27E-05	1.27E-05	1.27E-05	1.27E-05	1.27E-05	1.27E-05	1.27E-05	1.27E-05	1.27E-05	1.27E-05	1.27E-05	1.27E-05	1.27E-05	1.28E-05	1.28E-05	1.28E-05	1.29E-05	1.29E-05	1.29E-05	1.30E-05	1.30E-05	1.30E-05	1.31E-05	1.31E-05
0.000156129	3.89E-05	4.63E-05	5.17E-05	5.59E-05	5.95E-05	6.26E-05	6.54E-05	6.77E-05	6.97E-05	7.14E-05	7.28E-05	7.39E-05	7.48E-05	7.56E-05	7.62E-05	7.66E-05	7.69E-05	7.71E-05	7.73E-05	7.73E-05	7.74E-05	7.73E-05	7.73E-05	7.72E-05	7.71E-05	7.70E-05	7.69E-05	7.68E-05	7.67E-05	7.67E-05	7.67E-05	7.67E-05	7.67E-05	7.67E-05	7.68E-05	7.70E-05	7.71E-05	7.73E-05	7.75E-05	7.78E-05	7.81E-05	7.84E-05	7.88E-05	7.91E-05	7.96E-05	8.00E-05	8.04E-05	8.09E-05	8.14E-05
0.000586239	4.62E-05	3.22E-05	2.97E-05	2.85E-05	2.77E-05	2.71E-05	2.67E-05	2.63E-05	2.60E-05	2.57E-05	2.55E-05	2.53E-05	2.52E-05	2.50E-05	2.49E-05	2.48E-05	2.48E-05	2.47E-05	2.47E-05	2.46E-05	2.46E-05	2.46E-05	2.45E-05	2.45E-05	2.45E-05	2.44E-05	2.44E-05	2.44E-05	2.43E-05	2.43E-05	2.42E-05	2.41E-05	2.40E-05	2.40E-05	2.39E-05	2.38E-05	2.36E-05	2.35E-05	2.34E-05	2.32E-05	2.31E-05	2.29E-05	2.27E-05	2.25E-05	2.23E-05	2.21E-05	2.19E-05	2.16E-05	2.14E-05
0.005292997	0.004250977	0.004155453	0.004085246	0.004021558	0.003958516	0.00389472	0.003830165	0.003764834	0.003698727	0.003631964	0.003564761	0.003497395	0.003430178	0.003363432	0.003297475	0.003232608	0.003169104	0.003107203	0.003047105	0.002988967	0.002932901	0.002878975	0.002827209	0.002777583	0.002730038	0.002684477	0.002640774	0.002598774	0.002558302	0.002519165	0.002481157	0.002444067	0.00240768	0.002371784	0.002336173	0.002300654	0.002265047	0.00222919	0.002192945	0.002156199	0.002118865	0.00208089	0.002042253	0.00200297	0.001963095	0.001922719	0.00188198	0.001841056	0.001800173
0.002130073	0.003172093	0.003267618	0.003337824	0.003401512	0.003464554	0.00352835	0.003592905	0.003658237	0.003724343	0.003791106	0.003858309	0.003925675	0.003992892	0.004059638	0.004125595	0.004190463	0.004253967	0.004315868	0.004375966	0.004434103	0.004490169	0.004544096	0.004595862	0.004645487	0.004693033	0.004738593	0.004782296	0.004824296	0.004864768	0.004903906	0.004941913	0.004979004	0.005015391	0.005051287	0.005086897	0.005122416	0.005158023	0.00519388	0.005230125	0.005266872	0.005304205	0.00534218	0.005380817	0.0054201	0.005459976	0.005500351	0.00554109	0.005582014	0.005622897
0.000807769	0.0010248	0.001135656	0.001194264	0.001235161	0.001268448	0.001296636	0.001320424	0.001340346	0.001356955	0.001370749	0.001382147	0.001391498	0.001399095	0.001405186	0.001409985	0.001413681	0.00141644	0.001418409	0.001419722	0.0014205	0.00142085	0.00142087	0.00142065	0.001420268	0.001419795	0.001419296	0.001418827	0.001418438	0.001418175	0.001418076	0.001418174	0.0014185	0.001419078	0.001419929	0.001421071	0.001422518	0.001424283	0.001426375	0.001428803	0.001431576	0.001434701	0.001438187	0.001442046	0.00144629	0.00145094	0.00145602	0.001461564	0.001467616	0.001474236
0.178809947	0.215213432	0.224708678	0.231724443	0.237472839	0.242473261	0.246873533	0.250713178	0.254032961	0.256881084	0.259304646	0.261347074	0.263048252	0.264445097	0.265572051	0.26646143	0.26714362	0.267647167	0.267998791	0.268223376	0.268343952	0.26838169	0.268355918	0.268284161	0.268182212	0.268064205	0.267942713	0.267828855	0.267732396	0.267661858	0.267624627	0.267627056	0.267674564	0.267771737	0.267922424	0.268129827	0.268396606	0.268724973	0.269116796	0.269573718	0.270097279	0.270689064	0.271350868	0.2720849	0.272894029	0.273782087	0.274754255	0.27581756	0.276981514	0.278258956
0.000991124	0.000774093	0.000663237	0.000604629	0.000563732	0.000530445	0.000502257	0.000478469	0.000458546	0.000441938	0.000428144	0.000416746	0.000407395	0.000399798	0.000393707	0.000388907	0.000385211	0.000382453	0.000380484	0.000379171	0.000378393	0.000378043	0.000378022	0.000378243	0.000378625	0.000379098	0.000379597	0.000380066	0.000380455	0.000380718	0.000380817	0.000380719	0.000380393	0.000379815	0.000378964	0.000377822	0.000376375	0.00037461	0.000372518	0.00037009	0.000367317	0.000364192	0.000360706	0.000356847	0.000352602	0.000347953	0.000342873	0.000337329	0.000331277	0.000324656
3.55E-05	3.55E-05	3.55E-05	3.55E-05	3.55E-05	3.55E-05	3.55E-05	3.55E-05	3.55E-05	3.55E-05	3.55E-05	3.55E-05	3.55E-05	3.55E-05	3.55E-05	3.55E-05	3.55E-05	3.55E-05	3.55E-05	3.55E-05	3.55E-05	3.55E-05	3.55E-05	3.55E-05	3.55E-05	3.55E-05	3.55E-05	3.55E-05	3.55E-05	3.55E-05	3.55E-05	3.55E-05	3.55E-05	3.55E-05	3.55E-05	3.55E-05	3.55E-05	3.55E-05	3.55E-05	3.55E-05	3.55E-05	3.55E-05	3.55E-05	3.55E-05	3.55E-05	3.55E-05	3.55E-05	3.55E-05	3.55E-05	3.55E-05
0.000229144	0.000265037	0.000301325	0.000324908	0.000340944	0.000353372	0.000363992	0.000373472	0.000381998	0.000389582	0.000396197	0.000401834	0.00040652	0.000410312	0.000413293	0.000415556	0.000417197	0.00041831	0.000418986	0.000419304	0.000419338	0.000419151	0.000418801	0.000418338	0.000417803	0.000417235	0.000416666	0.000416123	0.000415628	0.000415202	0.000414859	0.000414612	0.00041447	0.000414441	0.000414526	0.000414729	0.000415048	0.000415481	0.000416021	0.000416663	0.000417396	0.00041821	0.000419092	0.000420026	0.000420996	0.000421983	0.000422963	0.000423914	0.000424807	0.000425612
0.021083514	0.020418237	0.020116311	0.01988435	0.019703646	0.019565088	0.019463626	0.019395156	0.01935538	0.019340105	0.019345472	0.019368005	0.019404594	0.019452471	0.019509192	0.019572607	0.01964084	0.01971227	0.019785509	0.01985938	0.019932902	0.02000527	0.020075833	0.020144082	0.02020963	0.0202722	0.020331606	0.020387745	0.020440581	0.020490135	0.020536479	0.02057972	0.02062	0.020657482	0.020692345	0.020724781	0.020754984	0.020783149	0.020809465	0.020834109	0.020857242	0.020879009	0.020899527	0.020918888	0.020937155	0.020954354	0.020970479	0.020985481	0.020999274	0.021011727
0.004543271	0.005208548	0.005510474	0.005742435	0.005923139	0.006061697	0.006163159	0.006231629	0.006271405	0.00628668	0.006281313	0.00625878	0.006222191	0.006174314	0.006117593	0.006054178	0.005985945	0.005914515	0.005841276	0.005767405	0.005693883	0.005621515	0.005550952	0.005482703	0.005417155	0.005354585	0.005295179	0.00523904	0.005186204	0.00513665	0.005090306	0.005047065	0.005006785	0.004969303	0.00493444	0.004902004	0.004871801	0.004843636	0.00481732	0.004792676	0.004769543	0.004747776	0.004727258	0.004707897	0.00468963	0.004672431	0.004656306	0.004641304	0.004627511	0.004615058
8.80E-07	1.51E-06	1.26E-06	7.66E-07	3.97E-07	2.48E-07	2.11E-07	2.02E-07	1.98E-07	1.94E-07	1.91E-07	1.88E-07	1.86E-07	1.83E-07	1.80E-07	1.77E-07	1.75E-07	1.72E-07	1.69E-07	1.67E-07	1.64E-07	1.62E-07	1.60E-07	1.58E-07	1.56E-07	1.54E-07	1.52E-07	1.50E-07	1.48E-07	1.46E-07	1.45E-07	1.43E-07	1.41E-07	1.40E-07	1.39E-07	1.37E-07	1.36E-07	1.35E-07	1.33E-07	1.32E-07	1.31E-07	1.30E-07	1.29E-07	1.27E-07	1.26E-07	1.25E-07	1.24E-07	1.23E-07	1.22E-07	1.21E-07
0.005	0.005	0.005	0.005	0.005	0.005	0.005	0.005	0.005	0.005	0.005	0.005	0.005	0.005	0.005	0.005	0.005	0.005	0.005	0.005	0.005	0.005	0.005	0.005	0.005	0.005	0.005	0.005	0.005	0.005	0.005	0.005	0.005	0.005	0.005	0.005	0.005	0.005	0.005	0.005	0.005	0.005	0.005	0.005	0.005	0.005	0.005	0.005	0.005	0.005
0.0005	0.0005	0.0005	0.0005	0.0005	0.0005	0.0005	0.0005	0.0005	0.0005	0.0005	0.0005	0.0005	0.0005	0.0005	0.0005	0.0005	0.0005	0.0005	0.0005	0.0005	0.0005	0.0005	0.0005	0.0005	0.0005	0.0005	0.0005	0.0005	0.0005	0.0005	0.0005	0.0005	0.0005	0.0005	0.0005	0.0005	0.0005	0.0005	0.0005	0.0005	0.0005	0.0005	0.0005	0.0005	0.0005	0.0005	0.0005	0.0005	0.0005
1.04E-05	2.91E-05	4.54E-05	6.59E-05	9.04E-05	0.000116077	0.000140852	0.000164098	0.00018578	0.00020598	0.000224791	0.000242307	0.000258615	0.000273799	0.000287935	0.000301098	0.000313353	0.000324765	0.000335392	0.000345289	0.000354507	0.000363092	0.000371089	0.00037854	0.000385482	0.00039195	0.000397977	0.000403595	0.000408832	0.000413714	0.000418266	0.000422511	0.00042647	0.000430164	0.00043361	0.000436826	0.000439828	0.000442632	0.00044525	0.000447695	0.000449981	0.000452117	0.000454114	0.000455982	0.000457731	0.000459367	0.000460899	0.000462335	0.000463681	0.000464942
0.0006	0.000255413	0.000145895	0.000119651	0.000108549	0.000101935	9.75E-05	9.44E-05	9.21E-05	9.03E-05	8.89E-05	8.77E-05	8.67E-05	8.59E-05	8.52E-05	8.46E-05	8.42E-05	8.38E-05	8.34E-05	8.31E-05	8.29E-05	8.27E-05	8.25E-05	8.23E-05	8.21E-05	8.19E-05	8.17E-05	8.14E-05	8.12E-05	8.09E-05	8.05E-05	8.02E-05	7.98E-05	7.94E-05	7.90E-05	7.85E-05	7.80E-05	7.75E-05	7.70E-05	7.64E-05	7.59E-05	7.53E-05	7.48E-05	7.42E-05	7.37E-05	7.31E-05	7.26E-05	7.21E-05	7.15E-05	7.10E-05
1.00E-12	0.000280114	0.000388448	0.000410759	0.000416292	0.000417261	0.000416394	0.000414714	0.000412703	0.000410602	0.000408523	0.000406513	0.000404584	0.000402736	0.000400965	0.000399265	0.000397631	0.000396062	0.000394557	0.000393118	0.000391748	0.00039045	0.000389228	0.000388088	0.000387035	0.000386073	0.000385206	0.000384438	0.000383773	0.000383213	0.000382758	0.00038241	0.000382168	0.00038203	0.000381994	0.000382056	0.000382212	0.000382458	0.000382788	0.000383195	0.000383674	0.000384218	0.000384819	0.000385471	0.000386168	0.000386902	0.000387669	0.000388464	0.000389283	0.000390127
4.86E-05	3.33E-05	1.71E-05	6.89E-06	2.49E-06	1.18E-06	8.19E-07	6.67E-07	5.73E-07	5.06E-07	4.55E-07	4.15E-07	3.83E-07	3.57E-07	3.35E-07	3.16E-07	3.00E-07	2.86E-07	2.74E-07	2.63E-07	2.53E-07	2.44E-07	2.36E-07	2.29E-07	2.23E-07	2.17E-07	2.12E-07	2.07E-07	2.02E-07	1.98E-07	1.94E-07	1.90E-07	1.86E-07	1.83E-07	1.80E-07	1.77E-07	1.74E-07	1.72E-07	1.69E-07	1.67E-07	1.64E-07	1.62E-07	1.60E-07	1.58E-07	1.56E-07	1.54E-07	1.52E-07	1.51E-07	1.49E-07	1.47E-07
2.99E-05	4.53E-05	6.15E-05	7.17E-05	7.61E-05	7.74E-05	7.78E-05	7.79E-05	7.80E-05	7.81E-05	7.81E-05	7.82E-05	7.82E-05	7.82E-05	7.82E-05	7.83E-05	7.83E-05	7.83E-05	7.83E-05	7.83E-05	7.83E-05	7.83E-05	7.83E-05	7.83E-05	7.84E-05	7.84E-05	7.84E-05	7.84E-05	7.84E-05	7.84E-05	7.84E-05	7.84E-05	7.84E-05	7.84E-05	7.84E-05	7.84E-05	7.84E-05	7.84E-05	7.84E-05	7.84E-05	7.84E-05	7.84E-05	7.84E-05	7.84E-05	7.84E-05	7.84E-05	7.84E-05	7.84E-05	7.84E-05	7.84E-05
0.00075	0.000769935	0.000766541	0.000758193	0.000748903	0.000739423	0.000729978	0.000720661	0.000711518	0.000702572	0.000693831	0.000685299	0.000676976	0.00066886	0.000660949	0.000653241	0.000645733	0.000638422	0.000631303	0.000624372	0.000617625	0.000611055	0.000604658	0.000598426	0.000592354	0.000586433	0.000580657	0.000575018	0.000569509	0.000564121	0.000558848	0.000553682	0.000548615	0.000543642	0.000538756	0.00053395	0.000529219	0.000524558	0.000519961	0.000515425	0.000510947	0.000506522	0.000502148	0.000497823	0.000493545	0.000489312	0.000485123	0.000480977	0.000476874	0.000472811
2.00E-06	7.21E-07	1.20E-06	1.64E-06	1.93E-06	2.10E-06	2.18E-06	2.22E-06	2.23E-06	2.23E-06	2.21E-06	2.19E-06	2.16E-06	2.13E-06	2.10E-06	2.07E-06	2.03E-06	2.00E-06	1.96E-06	1.92E-06	1.89E-06	1.85E-06	1.81E-06	1.78E-06	1.75E-06	1.71E-06	1.68E-06	1.65E-06	1.63E-06	1.60E-06	1.57E-06	1.55E-06	1.53E-06	1.50E-06	1.48E-06	1.46E-06	1.45E-06	1.43E-06	1.41E-06	1.40E-06	1.38E-06	1.36E-06	1.35E-06	1.33E-06	1.32E-06	1.31E-06	1.29E-06	1.28E-06	1.26E-06	1.25E-06
1.00E-06	2.00E-07	1.75E-07	1.88E-07	1.97E-07	2.00E-07	2.00E-07	1.97E-07	1.94E-07	1.91E-07	1.87E-07	1.84E-07	1.80E-07	1.77E-07	1.74E-07	1.70E-07	1.67E-07	1.64E-07	1.61E-07	1.58E-07	1.56E-07	1.53E-07	1.50E-07	1.47E-07	1.45E-07	1.42E-07	1.39E-07	1.37E-07	1.34E-07	1.32E-07	1.30E-07	1.27E-07	1.25E-07	1.23E-07	1.21E-07	1.18E-07	1.16E-07	1.14E-07	1.12E-07	1.10E-07	1.08E-07	1.06E-07	1.04E-07	1.02E-07	1.00E-07	9.85E-08	9.66E-08	9.47E-08	9.28E-08	9.10E-08
1.75E-06	1.74E-06	1.75E-06	1.75E-06	1.76E-06	1.76E-06	1.77E-06	1.77E-06	1.77E-06	1.78E-06	1.78E-06	1.79E-06	1.79E-06	1.79E-06	1.80E-06	1.80E-06	1.80E-06	1.80E-06	1.81E-06	1.81E-06	1.81E-06	1.81E-06	1.81E-06	1.81E-06	1.82E-06	1.82E-06	1.82E-06	1.82E-06	1.82E-06	1.82E-06	1.82E-06	1.82E-06	1.82E-06	1.82E-06	1.82E-06	1.82E-06	1.82E-06	1.82E-06	1.82E-06	1.82E-06	1.82E-06	1.82E-06	1.81E-06	1.81E-06	1.81E-06	1.81E-06	1.81E-06	1.81E-06	1.81E-06	1.81E-06
2.50E-07	7.74E-07	5.62E-07	4.74E-07	4.44E-07	4.32E-07	4.27E-07	4.24E-07	4.22E-07	4.20E-07	4.17E-07	4.13E-07	4.08E-07	4.03E-07	3.96E-07	3.89E-07	3.82E-07	3.74E-07	3.66E-07	3.58E-07	3.50E-07	3.42E-07	3.34E-07	3.26E-07	3.18E-07	3.11E-07	3.03E-07	2.95E-07	2.88E-07	2.81E-07	2.74E-07	2.68E-07	2.61E-07	2.55E-07	2.49E-07	2.43E-07	2.37E-07	2.32E-07	2.26E-07	2.21E-07	2.16E-07	2.12E-07	2.07E-07	2.03E-07	1.99E-07	1.95E-07	1.91E-07	1.87E-07	1.84E-07	1.80E-07
0.000216246	0.000216039	0.000215954	0.000215902	0.000215859	0.000215822	0.000215789	0.000215758	0.000215729	0.000215701	0.000215675	0.00021565	0.000215626	0.000215603	0.00021558	0.000215558	0.000215537	0.000215516	0.000215495	0.000215475	0.000215455	0.000215436	0.000215416	0.000215398	0.000215379	0.00021536	0.000215342	0.000215324	0.000215307	0.000215289	0.000215272	0.000215255	0.000215239	0.000215223	0.000215207	0.000215191	0.000215176	0.000215161	0.000215146	0.000215132	0.000215118	0.000215104	0.000215091	0.000215078	0.000215065	0.000215053	0.000215041	0.000215029	0.000215017	0.000215006
4.23E-06	7.33E-06	8.60E-06	9.39E-06	1.00E-05	1.06E-05	1.11E-05	1.15E-05	1.20E-05	1.24E-05	1.28E-05	1.31E-05	1.35E-05	1.39E-05	1.42E-05	1.45E-05	1.48E-05	1.52E-05	1.55E-05	1.58E-05	1.61E-05	1.63E-05	1.66E-05	1.69E-05	1.72E-05	1.75E-05	1.77E-05	1.80E-05	1.83E-05	1.85E-05	1.88E-05	1.90E-05	1.93E-05	1.95E-05	1.97E-05	2.00E-05	2.02E-05	2.04E-05	2.06E-05	2.09E-05	2.11E-05	2.13E-05	2.15E-05	2.16E-05	2.18E-05	2.20E-05	2.22E-05	2.24E-05	2.25E-05	2.27E-05
0.000137662	0.000136296	0.000136089	0.000136128	0.000136206	0.000136286	0.000136356	0.000136414	0.00013646	0.000136496	0.000136523	0.000136543	0.000136558	0.000136567	0.000136574	0.000136577	0.000136578	0.000136576	0.000136573	0.000136568	0.000136563	0.000136556	0.000136549	0.000136541	0.000136532	0.000136524	0.000136515	0.000136506	0.000136498	0.000136489	0.000136481	0.000136474	0.000136466	0.00013646	0.000136453	0.000136447	0.000136442	0.000136437	0.000136433	0.000136429	0.000136425	0.000136422	0.000136419	0.000136416	0.000136414	0.000136412	0.000136409	0.000136407	0.000136406	0.000136404
1.53E-06	2.20E-05	2.51E-05	2.45E-05	2.34E-05	2.22E-05	2.11E-05	2.02E-05	1.96E-05	1.90E-05	1.86E-05	1.83E-05	1.81E-05	1.79E-05	1.78E-05	1.78E-05	1.78E-05	1.78E-05	1.78E-05	1.79E-05	1.80E-05	1.81E-05	1.82E-05	1.83E-05	1.84E-05	1.86E-05	1.87E-05	1.88E-05	1.90E-05	1.91E-05	1.92E-05	1.93E-05	1.94E-05	1.95E-05	1.96E-05	1.97E-05	1.98E-05	1.99E-05	1.99E-05	2.00E-05	2.00E-05	2.01E-05	2.01E-05	2.02E-05	2.02E-05	2.02E-05	2.03E-05	2.03E-05	2.03E-05	2.04E-05
5.00E-07	4.93E-07	4.97E-07	4.98E-07	4.98E-07	4.98E-07	4.98E-07	4.98E-07	4.98E-07	4.98E-07	4.98E-07	4.98E-07	4.97E-07	4.97E-07	4.97E-07	4.97E-07	4.97E-07	4.97E-07	4.97E-07	4.96E-07	4.96E-07	4.96E-07	4.96E-07	4.96E-07	4.96E-07	4.95E-07	4.95E-07	4.95E-07	4.95E-07	4.94E-07	4.94E-07	4.94E-07	4.94E-07	4.93E-07	4.93E-07	4.93E-07	4.92E-07	4.92E-07	4.91E-07	4.91E-07	4.91E-07	4.90E-07	4.90E-07	4.89E-07	4.89E-07	4.88E-07	4.88E-07	4.87E-07	4.87E-07	4.86E-07
2.00E-07	1.83E-07	1.01E-07	8.01E-08	7.26E-08	6.87E-08	6.64E-08	6.49E-08	6.40E-08	6.35E-08	6.32E-08	6.31E-08	6.31E-08	6.33E-08	6.35E-08	6.38E-08	6.41E-08	6.45E-08	6.49E-08	6.54E-08	6.58E-08	6.63E-08	6.68E-08	6.73E-08	6.77E-08	6.81E-08	6.86E-08	6.89E-08	6.93E-08	6.96E-08	6.98E-08	7.00E-08	7.02E-08	7.03E-08	7.05E-08	7.05E-08	7.05E-08	7.05E-08	7.05E-08	7.05E-08	7.04E-08	7.03E-08	7.02E-08	7.01E-08	7.00E-08	6.98E-08	6.97E-08	6.96E-08	6.94E-08	6.93E-08
0.000499927	0.000488715	0.000484691	0.000482152	0.000480004	0.000478055	0.000476231	0.000474492	0.000472812	0.000471177	0.000469576	0.000468001	0.000466447	0.000464909	0.000463385	0.00046187	0.000460363	0.000458861	0.000457363	0.000455868	0.000454373	0.000452879	0.000451386	0.000449892	0.000448399	0.000446906	0.000445413	0.000443922	0.000442432	0.000440945	0.000439461	0.000437981	0.000436506	0.000435036	0.000433572	0.000432115	0.000430666	0.000429224	0.000427791	0.000426367	0.000424951	0.000423545	0.000422148	0.000420761	0.000419383	0.000418014	0.000416654	0.000415303	0.00041396	0.000412627
8.26E-06	4.49E-05	3.49E-05	3.06E-05	2.86E-05	2.76E-05	2.69E-05	2.64E-05	2.61E-05	2.58E-05	2.56E-05	2.55E-05	2.53E-05	2.52E-05	2.51E-05	2.50E-05	2.49E-05	2.48E-05	2.47E-05	2.46E-05	2.45E-05	2.44E-05	2.43E-05	2.42E-05	2.41E-05	2.40E-05	2.39E-05	2.38E-05	2.36E-05	2.35E-05	2.33E-05	2.32E-05	2.30E-05	2.28E-05	2.27E-05	2.25E-05	2.23E-05	2.21E-05	2.19E-05	2.17E-05	2.15E-05	2.13E-05	2.10E-05	2.08E-05	2.06E-05	2.04E-05	2.02E-05	2.00E-05	1.98E-05	1.95E-05
1.00E-05	1.00E-05	1.00E-05	1.00E-05	1.01E-05	1.01E-05	1.02E-05	1.02E-05	1.03E-05	1.04E-05	1.04E-05	1.05E-05	1.06E-05	1.07E-05	1.08E-05	1.09E-05	1.09E-05	1.10E-05	1.11E-05	1.12E-05	1.13E-05	1.14E-05	1.15E-05	1.16E-05	1.17E-05	1.18E-05	1.19E-05	1.20E-05	1.21E-05	1.22E-05	1.23E-05	1.24E-05	1.25E-05	1.26E-05	1.27E-05	1.27E-05	1.28E-05	1.29E-05	1.30E-05	1.31E-05	1.32E-05	1.33E-05	1.34E-05	1.35E-05	1.36E-05	1.36E-05	1.37E-05	1.38E-05	1.39E-05	1.40E-05
1.00E-12	4.58E-06	1.17E-05	1.98E-05	2.79E-05	3.52E-05	4.17E-05	4.74E-05	5.24E-05	5.66E-05	6.04E-05	6.37E-05	6.66E-05	6.92E-05	7.16E-05	7.37E-05	7.56E-05	7.73E-05	7.89E-05	8.04E-05	8.17E-05	8.29E-05	8.41E-05	8.51E-05	8.61E-05	8.69E-05	8.78E-05	8.85E-05	8.92E-05	8.98E-05	9.04E-05	9.09E-05	9.13E-05	9.17E-05	9.20E-05	9.23E-05	9.25E-05	9.27E-05	9.28E-05	9.29E-05	9.29E-05	9.29E-05	9.28E-05	9.27E-05	9.26E-05	9.24E-05	9.22E-05	9.20E-05	9.17E-05	9.14E-05
0.000585983	0.000580128	0.000587346	0.000597778	0.00060885	0.000620023	0.000631115	0.000642042	0.000652765	0.000663268	0.000673544	0.000683595	0.000693421	0.000703029	0.000712422	0.000721605	0.000730582	0.000739359	0.00074794	0.000756332	0.000764539	0.000772568	0.000780423	0.000788113	0.000795642	0.000803019	0.000810249	0.000817339	0.000824297	0.000831128	0.000837841	0.000844441	0.000850935	0.000857329	0.000863629	0.000869841	0.000875969	0.000882018	0.000887994	0.000893899	0.000899738	0.000905514	0.000911229	0.000916886	0.000922487	0.000928034	0.000933529	0.000938972	0.000944364	0.000949708
4.39E-06	2.72E-06	2.20E-06	2.05E-06	1.94E-06	1.83E-06	1.72E-06	1.63E-06	1.54E-06	1.47E-06	1.40E-06	1.35E-06	1.30E-06	1.25E-06	1.22E-06	1.18E-06	1.15E-06	1.12E-06	1.10E-06	1.07E-06	1.05E-06	1.03E-06	1.01E-06	9.95E-07	9.78E-07	9.62E-07	9.46E-07	9.31E-07	9.15E-07	9.01E-07	8.86E-07	8.71E-07	8.56E-07	8.41E-07	8.27E-07	8.12E-07	7.97E-07	7.82E-07	7.66E-07	7.51E-07	7.36E-07	7.20E-07	7.04E-07	6.89E-07	6.73E-07	6.57E-07	6.41E-07	6.24E-07	6.08E-07	5.91E-07
6.99E-06	1.12E-05	8.86E-06	8.12E-06	7.93E-06	7.88E-06	7.87E-06	7.88E-06	7.89E-06	7.87E-06	7.83E-06	7.77E-06	7.69E-06	7.59E-06	7.48E-06	7.36E-06	7.23E-06	7.09E-06	6.95E-06	6.81E-06	6.67E-06	6.53E-06	6.39E-06	6.25E-06	6.12E-06	5.99E-06	5.86E-06	5.74E-06	5.62E-06	5.50E-06	5.39E-06	5.29E-06	5.19E-06	5.09E-06	5.00E-06	4.91E-06	4.83E-06	4.75E-06	4.67E-06	4.60E-06	4.53E-06	4.47E-06	4.41E-06	4.35E-06	4.30E-06	4.25E-06	4.20E-06	4.16E-06	4.12E-06	4.09E-06
2.56E-06	2.20E-06	1.83E-06	1.72E-06	1.70E-06	1.70E-06	1.71E-06	1.72E-06	1.74E-06	1.76E-06	1.77E-06	1.78E-06	1.79E-06	1.79E-06	1.79E-06	1.79E-06	1.78E-06	1.77E-06	1.75E-06	1.74E-06	1.72E-06	1.70E-06	1.68E-06	1.66E-06	1.64E-06	1.61E-06	1.59E-06	1.57E-06	1.54E-06	1.52E-06	1.50E-06	1.47E-06	1.45E-06	1.42E-06	1.40E-06	1.38E-06	1.36E-06	1.33E-06	1.31E-06	1.29E-06	1.27E-06	1.25E-06	1.23E-06	1.21E-06	1.19E-06	1.17E-06	1.15E-06	1.13E-06	1.12E-06	1.10E-06
2.39E-05	1.83E-05	1.55E-05	1.45E-05	1.46E-05	1.51E-05	1.58E-05	1.65E-05	1.73E-05	1.80E-05	1.87E-05	1.93E-05	1.99E-05	2.04E-05	2.09E-05	2.13E-05	2.16E-05	2.19E-05	2.21E-05	2.23E-05	2.24E-05	2.25E-05	2.25E-05	2.25E-05	2.25E-05	2.24E-05	2.23E-05	2.22E-05	2.21E-05	2.19E-05	2.18E-05	2.16E-05	2.14E-05	2.13E-05	2.11E-05	2.09E-05	2.07E-05	2.06E-05	2.04E-05	2.02E-05	2.01E-05	1.99E-05	1.98E-05	1.97E-05	1.95E-05	1.94E-05	1.94E-05	1.93E-05	1.92E-05	1.92E-05
2.18E-06	1.70E-06	1.32E-06	1.18E-06	1.11E-06	1.06E-06	1.04E-06	1.02E-06	1.01E-06	1.01E-06	1.01E-06	1.01E-06	1.02E-06	1.03E-06	1.04E-06	1.05E-06	1.06E-06	1.07E-06	1.09E-06	1.10E-06	1.11E-06	1.12E-06	1.13E-06	1.14E-06	1.15E-06	1.16E-06	1.16E-06	1.17E-06	1.17E-06	1.17E-06	1.18E-06	1.18E-06	1.18E-06	1.18E-06	1.18E-06	1.17E-06	1.17E-06	1.17E-06	1.16E-06	1.16E-06	1.16E-06	1.15E-06	1.15E-06	1.14E-06	1.14E-06	1.13E-06	1.13E-06	1.12E-06	1.12E-06	1.12E-06
3.31E-06	2.01E-05	1.16E-05	9.44E-06	8.59E-06	8.11E-06	7.80E-06	7.56E-06	7.38E-06	7.23E-06	7.10E-06	7.00E-06	6.91E-06	6.84E-06	6.78E-06	6.74E-06	6.72E-06	6.71E-06	6.71E-06	6.72E-06	6.74E-06	6.77E-06	6.80E-06	6.84E-06	6.87E-06	6.91E-06	6.94E-06	6.98E-06	7.01E-06	7.04E-06	7.07E-06	7.09E-06	7.11E-06	7.13E-06	7.15E-06	7.16E-06	7.17E-06	7.18E-06	7.18E-06	7.19E-06	7.19E-06	7.19E-06	7.20E-06	7.20E-06	7.20E-06	7.20E-06	7.21E-06	7.22E-06	7.23E-06	7.24E-06
2.12E-06	9.43E-05	0.000249722	0.000409468	0.000554857	0.000682656	0.000793668	0.000889949	0.000973858	0.001047636	0.001113201	0.0011721	0.001225545	0.001274482	0.001319653	0.001361658	0.001400985	0.001438048	0.001473192	0.001506714	0.001538863	0.001569851	0.001599851	0.001629008	0.001657437	0.001685229	0.001712454	0.001739166	0.001765402	0.001791188	0.001816541	0.00184147	0.001865979	0.001890069	0.00191374	0.001936989	0.001959813	0.001982213	0.00200419	0.002025747	0.002046891	0.002067631	0.002087982	0.002107963	0.002127598	0.002146915	0.002165951	0.002184749	0.002203361	0.002221845
0.000816468	0.000796517	0.000777898	0.000763351	0.000750487	0.000737913	0.000724958	0.000711385	0.000697183	0.000682439	0.000667278	0.00065184	0.000636258	0.000620654	0.000605133	0.000589784	0.000574679	0.000559873	0.00054541	0.000531319	0.00051762	0.000504327	0.000491444	0.000478969	0.000466899	0.000455224	0.000443932	0.00043301	0.00042244	0.000412207	0.000402292	0.000392676	0.00038334	0.000374265	0.000365431	0.000356818	0.000348407	0.00034018	0.000332117	0.0003242	0.00031641	0.00030873	0.000301142	0.000293629	0.000286173	0.000278756	0.00027136	0.000263968	0.00025656	0.000249115
0.000473497	0.000467131	0.000472075	0.000474152	0.000476518	0.000478717	0.000480369	0.00048127	0.000481307	0.000480426	0.000478622	0.000475926	0.00047239	0.000468086	0.000463094	0.000457499	0.000451386	0.000444836	0.000437928	0.000430732	0.000423313	0.000415729	0.000408031	0.000400261	0.000392459	0.000384655	0.000376875	0.000369141	0.000361471	0.000353878	0.000346373	0.000338962	0.000331652	0.000324444	0.000317341	0.000310341	0.000303443	0.000296645	0.000289943	0.000283332	0.000276807	0.000270363	0.000263994	0.000257693	0.000251453	0.000245267	0.000239128	0.000233026	0.000226954	0.000220902
0.000316349	0.000317924	0.000322756	0.000327868	0.000333433	0.00033927	0.000345275	0.00035133	0.000357313	0.0003631	0.000368583	0.000373663	0.00037826	0.000382312	0.000385774	0.000388615	0.000390821	0.00039239	0.000393331	0.00039366	0.000393403	0.000392587	0.000391247	0.000389416	0.00038713	0.000384424	0.000381335	0.000377895	0.000374137	0.000370092	0.000365787	0.000361248	0.0003565	0.000351563	0.000346458	0.0003412	0.000335806	0.000330289	0.000324659	0.000318928	0.000313102	0.000307189	0.000301193	0.000295119	0.000288969	0.000282745	0.000276447	0.000270072	0.00026362	0.000257085
0.00025077	0.000247753	0.000246551	0.00024525	0.000244181	0.00024356	0.000243441	0.00024384	0.000244746	0.000246129	0.000247939	0.000250114	0.000252579	0.000255259	0.000258075	0.000260951	0.000263815	0.000266602	0.000269256	0.000271728	0.000273977	0.000275971	0.000277685	0.000279101	0.000280207	0.000280998	0.000281471	0.000281628	0.000281476	0.000281022	0.000280275	0.000279247	0.000277949	0.000276393	0.000274593	0.00027256	0.000270307	0.000267845	0.000265186	0.00026234	0.000259316	0.000256124	0.000252772	0.000249265	0.000245613	0.000241818	0.000237887	0.000233823	0.000229629	0.000225308
0.000286914	0.000277524	0.000266268	0.000255857	0.000246193	0.000237033	0.000228394	0.000220348	0.00021298	0.000206362	0.000200546	0.000195551	0.000191368	0.000187965	0.000185289	0.000183274	0.000181846	0.000180926	0.000180437	0.0001803	0.000180445	0.000180802	0.000181312	0.00018192	0.000182577	0.000183242	0.000183879	0.000184458	0.000184954	0.000185346	0.00018562	0.000185761	0.00018576	0.00018561	0.000185307	0.000184847	0.00018423	0.000183456	0.000182526	0.000181441	0.000180205	0.000178821	0.000177292	0.000175622	0.000173816	0.000171876	0.000169807	0.000167614	0.0001653	0.000162869
0.000240853	0.000287742	0.000277703	0.000247053	0.000216287	0.000189852	0.000168505	0.000151867	0.000139177	0.000129604	0.000122408	0.000116995	0.000112921	0.000109863	0.000107592	0.000105946	0.000104806	0.000104082	0.000103703	0.000103612	0.00010376	0.000104102	0.000104602	0.000105224	0.000105939	0.000106718	0.000107539	0.000108379	0.000109219	0.000110044	0.000110837	0.000111588	0.000112285	0.00011292	0.000113484	0.000113972	0.000114379	0.0001147	0.000114933	0.000115074	0.000115123	0.000115077	0.000114935	0.000114697	0.000114361	0.000113925	0.000113389	0.000112749	0.000112003	0.000111147
0.00014911	0.000116452	9.56E-05	8.74E-05	8.51E-05	8.53E-05	8.64E-05	8.77E-05	8.90E-05	9.02E-05	9.12E-05	9.22E-05	9.32E-05	9.42E-05	9.52E-05	9.63E-05	9.74E-05	9.86E-05	9.97E-05	0.000100962	0.000102215	0.000103497	0.000104805	0.000106136	0.000107487	0.000108856	0.00011024	0.000111635	0.000113039	0.000114446	0.000115853	0.000117256	0.000118648	0.000120025	0.000121381	0.00012271	0.000124005	0.000125262	0.000126472	0.000127629	0.000128726	0.000129756	0.000130712	0.000131586	0.000132369	0.000133054	0.000133631	0.000134092	0.000134425	0.000134622
0.001009233	0.00101008	0.000985591	0.000965908	0.000948753	0.000932314	0.000915579	0.000898156	0.000879987	0.000861165	0.000841844	0.000822194	0.000802382	0.00078256	0.00076286	0.000743392	0.000724244	0.000705486	0.00068717	0.000669332	0.000651998	0.000635181	0.000618887	0.000603113	0.000587852	0.000573093	0.000558818	0.000545011	0.00053165	0.000518714	0.000506179	0.000494021	0.000482215	0.000470738	0.000459563	0.000448667	0.000438025	0.000427612	0.000417405	0.00040738	0.000397514	0.000387784	0.000378168	0.000368644	0.000359188	0.000349779	0.000340394	0.000331009	0.000321599	0.000312138
0.000508551	0.000522885	0.000529959	0.000534781	0.000536655	0.000536805	0.000535776	0.000533801	0.000531011	0.000527485	0.00052328	0.000518445	0.000513031	0.000507088	0.000500671	0.000493835	0.000486637	0.000479131	0.00047137	0.000463403	0.000455276	0.000447027	0.000438695	0.000430309	0.000421898	0.000413483	0.000405085	0.000396718	0.000388394	0.000380123	0.000371912	0.000363766	0.000355687	0.000347676	0.000339733	0.000331856	0.000324044	0.00031629	0.000308593	0.000300945	0.000293342	0.000285776	0.00027824	0.000270725	0.000263223	0.000255724	0.000248215	0.000240685	0.000233118	0.000225497
0.00038242	0.000389833	0.000395958	0.000401905	0.000407935	0.000414183	0.000420606	0.000427123	0.000433624	0.000439986	0.000446086	0.000451808	0.000457051	0.00046173	0.000465781	0.000469156	0.000471826	0.000473777	0.000475008	0.000475532	0.000475366	0.00047454	0.000473084	0.000471034	0.000468429	0.000465307	0.000461706	0.000457665	0.00045322	0.000448406	0.000443256	0.000437799	0.000432064	0.000426076	0.000419858	0.000413431	0.000406812	0.000400018	0.000393063	0.000385958	0.000378713	0.000371336	0.000363833	0.000356209	0.000348465	0.000340602	0.000332619	0.000324511	0.000316274	0.000307898
0.000308445	0.000309417	0.000307537	0.000305855	0.000304062	0.000302682	0.00030188	0.000301717	0.000302208	0.000303331	0.000305037	0.000307255	0.000309897	0.000312868	0.000316069	0.000319402	0.000322775	0.000326104	0.000329311	0.000332332	0.000335109	0.000337599	0.000339763	0.000341577	0.00034302	0.000344081	0.000344755	0.000345039	0.000344938	0.00034446	0.000343613	0.000342409	0.000340861	0.000338983	0.00033679	0.000334296	0.000331514	0.00032846	0.000325145	0.000321582	0.000317782	0.000313757	0.000309515	0.000305064	0.000300411	0.000295562	0.000290521	0.000285292	0.000279874	0.000274269
0.000345899	0.000332318	0.000318127	0.000304864	0.000291812	0.000279205	0.000267202	0.000255963	0.000245638	0.000236336	0.000228121	0.000221014	0.000214997	0.000210022	0.000206015	0.000202889	0.000200548	0.000198891	0.000197817	0.000197228	0.000197032	0.000197143	0.000197484	0.000197984	0.00019858	0.000199218	0.00019985	0.000200435	0.000200939	0.000201332	0.000201591	0.000201697	0.000201634	0.000201389	0.000200955	0.000200324	0.000199491	0.000198455	0.000197214	0.000195767	0.000194116	0.000192261	0.000190204	0.000187948	0.000185494	0.000182843	0.000179997	0.000176954	0.000173715	0.000170277
0.000298306	0.000334391	0.000326284	0.000289468	0.000251922	0.000219661	0.000193653	0.000173432	0.000158048	0.000146474	0.000137798	0.00013129	0.000126404	0.000122747	0.000120036	0.000118074	0.000116716	0.000115852	0.000115398	0.000115284	0.000115451	0.00011585	0.000116434	0.000117165	0.000118005	0.000118924	0.000119893	0.000120885	0.000121878	0.000122852	0.00012379	0.000124675	0.000125495	0.000126238	0.000126893	0.000127454	0.000127912	0.000128262	0.000128499	0.00012862	0.00012862	0.000128497	0.000128248	0.00012787	0.000127361	0.000126719	0.000125937	0.000125013	0.00012394	0.00012271
0.000150137	0.000122963	0.00010438	9.70E-05	9.29E-05	9.05E-05	8.88E-05	8.74E-05	8.62E-05	8.51E-05	8.41E-05	8.34E-05	8.28E-05	8.24E-05	8.22E-05	8.22E-05	8.24E-05	8.27E-05	8.31E-05	8.36E-05	8.42E-05	8.49E-05	8.57E-05	8.65E-05	8.74E-05	8.83E-05	8.93E-05	9.03E-05	9.13E-05	9.23E-05	9.33E-05	9.43E-05	9.53E-05	9.63E-05	9.73E-05	9.82E-05	9.91E-05	9.99E-05	0.000100596	0.000101258	0.000101834	0.000102313	0.000102684	0.000102936	0.000103057	0.000103033	0.000102851	0.000102493	0.000101944	0.000101184
6.83E-09	6.38E-08	9.56E-08	1.16E-07	1.32E-07	1.46E-07	1.59E-07	1.71E-07	1.80E-07	1.87E-07	1.93E-07	1.97E-07	1.99E-07	2.00E-07	1.99E-07	1.98E-07	1.95E-07	1.92E-07	1.89E-07	1.85E-07	1.81E-07	1.76E-07	1.72E-07	1.67E-07	1.63E-07	1.58E-07	1.54E-07	1.50E-07	1.46E-07	1.42E-07	1.39E-07	1.36E-07	1.33E-07	1.30E-07	1.27E-07	1.25E-07	1.23E-07	1.21E-07	1.19E-07	1.17E-07	1.15E-07	1.14E-07	1.13E-07	1.12E-07	1.11E-07	1.10E-07	1.10E-07	1.09E-07	1.09E-07	1.09E-07
4.76E-09	3.33E-08	5.16E-08	6.44E-08	7.49E-08	8.46E-08	9.36E-08	1.02E-07	1.09E-07	1.15E-07	1.20E-07	1.24E-07	1.28E-07	1.30E-07	1.31E-07	1.32E-07	1.32E-07	1.31E-07	1.30E-07	1.28E-07	1.27E-07	1.24E-07	1.22E-07	1.20E-07	1.17E-07	1.15E-07	1.12E-07	1.10E-07	1.07E-07	1.05E-07	1.03E-07	1.00E-07	9.83E-08	9.63E-08	9.44E-08	9.27E-08	9.11E-08	8.95E-08	8.81E-08	8.68E-08	8.56E-08	8.45E-08	8.35E-08	8.25E-08	8.17E-08	8.09E-08	8.03E-08	7.97E-08	7.93E-08	7.90E-08
2.95E-09	2.41E-08	3.78E-08	4.76E-08	5.60E-08	6.43E-08	7.23E-08	8.02E-08	8.76E-08	9.45E-08	1.01E-07	1.07E-07	1.12E-07	1.16E-07	1.20E-07	1.23E-07	1.26E-07	1.27E-07	1.29E-07	1.30E-07	1.30E-07	1.30E-07	1.29E-07	1.29E-07	1.28E-07	1.27E-07	1.26E-07	1.24E-07	1.23E-07	1.21E-07	1.20E-07	1.19E-07	1.17E-07	1.16E-07	1.15E-07	1.13E-07	1.12E-07	1.11E-07	1.10E-07	1.09E-07	1.08E-07	1.08E-07	1.07E-07	1.06E-07	1.06E-07	1.06E-07	1.05E-07	1.05E-07	1.05E-07	1.06E-07
2.17E-09	1.96E-08	2.99E-08	3.67E-08	4.23E-08	4.76E-08	5.26E-08	5.74E-08	6.18E-08	6.60E-08	6.99E-08	7.35E-08	7.69E-08	7.99E-08	8.26E-08	8.50E-08	8.72E-08	8.90E-08	9.06E-08	9.19E-08	9.29E-08	9.37E-08	9.43E-08	9.47E-08	9.50E-08	9.51E-08	9.51E-08	9.51E-08	9.49E-08	9.47E-08	9.44E-08	9.42E-08	9.39E-08	9.36E-08	9.33E-08	9.31E-08	9.29E-08	9.27E-08	9.26E-08	9.25E-08	9.24E-08	9.25E-08	9.25E-08	9.27E-08	9.29E-08	9.32E-08	9.37E-08	9.42E-08	9.49E-08	9.57E-08
2.89E-09	1.96E-08	2.94E-08	3.50E-08	3.90E-08	4.21E-08	4.47E-08	4.67E-08	4.82E-08	4.93E-08	5.01E-08	5.07E-08	5.11E-08	5.14E-08	5.16E-08	5.17E-08	5.18E-08	5.19E-08	5.20E-08	5.21E-08	5.22E-08	5.23E-08	5.24E-08	5.25E-08	5.25E-08	5.26E-08	5.27E-08	5.27E-08	5.28E-08	5.28E-08	5.29E-08	5.29E-08	5.30E-08	5.30E-08	5.31E-08	5.32E-08	5.33E-08	5.34E-08	5.35E-08	5.36E-08	5.37E-08	5.39E-08	5.41E-08	5.43E-08	5.45E-08	5.47E-08	5.50E-08	5.53E-08	5.57E-08	5.62E-08
1.03E-10	4.08E-09	8.57E-09	1.08E-08	1.18E-08	1.23E-08	1.26E-08	1.28E-08	1.30E-08	1.32E-08	1.34E-08	1.35E-08	1.37E-08	1.39E-08	1.41E-08	1.43E-08	1.44E-08	1.46E-08	1.48E-08	1.49E-08	1.51E-08	1.52E-08	1.54E-08	1.55E-08	1.57E-08	1.58E-08	1.60E-08	1.61E-08	1.63E-08	1.65E-08	1.66E-08	1.68E-08	1.70E-08	1.72E-08	1.74E-08	1.76E-08	1.78E-08	1.81E-08	1.83E-08	1.85E-08	1.88E-08	1.90E-08	1.93E-08	1.95E-08	1.98E-08	2.00E-08	2.03E-08	2.06E-08	2.09E-08	2.12E-08
3.91E-10	5.03E-09	8.68E-09	1.06E-08	1.19E-08	1.30E-08	1.40E-08	1.49E-08	1.57E-08	1.63E-08	1.68E-08	1.73E-08	1.77E-08	1.80E-08	1.83E-08	1.86E-08	1.88E-08	1.90E-08	1.92E-08	1.94E-08	1.95E-08	1.97E-08	1.98E-08	2.00E-08	2.01E-08	2.03E-08	2.04E-08	2.06E-08	2.08E-08	2.10E-08	2.12E-08	2.14E-08	2.16E-08	2.19E-08	2.22E-08	2.25E-08	2.28E-08	2.32E-08	2.35E-08	2.39E-08	2.43E-08	2.47E-08	2.52E-08	2.56E-08	2.61E-08	2.66E-08	2.71E-08	2.76E-08	2.81E-08	2.87E-08
[truncated: 50 more columns]
