# Supplementary material for: Systems-level computational modeling demonstrates fuel selection switching in high capacity running and low capacity running rats
Source: PLoS Comput Biol. 2018 Feb 23;14(2):e1005982. doi: 10.1371/journal.pcbi.1005982 (PMC5841818; doi:10.1371/journal.pcbi.1005982)
Supplement: S1 Matlab Code — This code also contains the code required to simulate the model as is needed to generate several figures. (ZIP) [file pcbi.1005982.s009.zip › Figure and model code/bin/LCR_mito_param_adjust2.m]

function ap_LCR = LCR_mito_param_adjust2(p,ap0,paramfile,mito_enzymes)

p_LCR = adjustparams(p,ap0,paramfile);% convert from logspace if needed
try
p_LCR.X = rmfield(p_LCR.X,'rest');
catch
end
adp_opt_temp = struct2cell(p_LCR.X);% convert from struc to cell
adp_opt = [adp_opt_temp{:}]';% convert from cell to vector
adp_opt(mito_enzymes) = adp_opt(mito_enzymes)*(1-adp_opt(89));% decrease mitochondrial enzymes
% adp_opt(38) = adp_opt(38)*(1/adp_opt(90));% decrease pcoasyn
adp_opt(p.in.enzymes) = adp_opt(p.in.enzymes)*(1/adp_opt(91));% decrease pctC16
ap_LCR = adp_opt;% re-name
ptype = p.ptype;% convert ptype into vector
ap_LCR(ptype) = log10(ap_LCR(ptype));% convert logspace parameters back to logspace
