# Supplementary material for: Systems-level computational modeling demonstrates fuel selection switching in high capacity running and low capacity running rats
Source: PLoS Comput Biol. 2018 Feb 23;14(2):e1005982. doi: 10.1371/journal.pcbi.1005982 (PMC5841818; doi:10.1371/journal.pcbi.1005982)
Supplement: S1 Matlab Code — This code also contains the code required to simulate the model as is needed to generate several figures. (ZIP) [file pcbi.1005982.s009.zip › Figure and model code/bin/LCR_plot2.m]

vec = 38:87;
hold on
s = mesh(data.data(2:end,1),vec,LCR_max(vec,1:end-1),'Edgecolor',[1,0,0]);
alpha(s,0.5)
view(-48,55)

s2 = mesh(data.data(2:end,1),vec,LCR_min(vec,1:end-1),'Edgecolor',[0,0,1]);
alpha(s2,1)
view(-48,55)

set(gca,'ytick',vec,'yticklabel',{char(K1(vec))},'yticklabelrotation',90);
% set(gca,'xtick','xticklabel',{data.data(2:end,1)});% time points
xlabel('Time (min)');zlabel('Flux (mmol/(kg*min)');axis tight
title('LCR')
legend('Max of solutions','Min of solutions')
