# Supplementary material for: Systems-level computational modeling demonstrates fuel selection switching in high capacity running and low capacity running rats
Source: PLoS Comput Biol. 2018 Feb 23;14(2):e1005982. doi: 10.1371/journal.pcbi.1005982 (PMC5841818; doi:10.1371/journal.pcbi.1005982)
Supplement: S1 Matlab Code — This code also contains the code required to simulate the model as is needed to generate several figures. (ZIP) [file pcbi.1005982.s009.zip › Figure and model code/bin/linear_ATPase.m]

function J_atpase = linear_ATPase(p,t)
%% Linear equation estimataed by fitting the first 10 min of exercise
% of solve Jatpase flux estimated from the constraint-based solution
t = p.interptime;
J_atpase = 0.4667.*t+2.4744;
