# Supplementary material for: Systems-level computational modeling demonstrates fuel selection switching in high capacity running and low capacity running rats
Source: PLoS Comput Biol. 2018 Feb 23;14(2):e1005982. doi: 10.1371/journal.pcbi.1005982 (PMC5841818; doi:10.1371/journal.pcbi.1005982)
Supplement: S1 Matlab Code — This code also contains the code required to simulate the model as is needed to generate several figures. (ZIP) [file pcbi.1005982.s009.zip › Figure and model code/bin/Lt_select.m]

function Lt2 = Lt_select(Lt,cutoff)
Lt2 = zeros(size(Lt));
for i = 1:size(Lt,1)
    for j=1:size(Lt,2)
       if abs(Lt(i,j))>cutoff
           Lt2(i,j) = Lt(i,j);
       end
    end
end
