# Supplementary material for: Systems-level computational modeling demonstrates fuel selection switching in high capacity running and low capacity running rats
Source: PLoS Comput Biol. 2018 Feb 23;14(2):e1005982. doi: 10.1371/journal.pcbi.1005982 (PMC5841818; doi:10.1371/journal.pcbi.1005982)
Supplement: S1 Matlab Code — This code also contains the code required to simulate the model as is needed to generate several figures. (ZIP) [file pcbi.1005982.s009.zip › Figure and model code/bin/membrane_potential_plot4.m]

function membrane_potential_plot4(TIME,Y_mat,species)
for k = 1:length(Y_mat)
H_ind = find(strcmp(species,'H_m'));
% plot(t,(-log(Y(:,41))*8.314*310.15)/9.65e4)
R = 8.314;% Joules/(mol*K)
T = 298.15;% K
n = 1;% 
F = 9.65e4;% C/mol
nF = n*F;
dEo = 0.160;% joules/C
dGo = -n*F*dEo;% joules/mol
Y = Y_mat{k};
H_m = Y(:,H_ind);
dGf = dGo + R*T*log(H_m);% joules/mol
% dGf = -n*F*dE
% dE = dGf/-nF;
dE = dGf/-nF;
if k==2
    c = '-r';
else
    c = '-b';
end
subplot(5,3,10,'linewidth',1.25)
hold on;box on;
plot(TIME{k},dE*1e3,c,'linewidth',2);ylabel({'Membrane'; 'Potential (mV)'});%xlabel('time (min)')
% title('Membrane potential')
% if k==2
%     legend('HCR','LCR')
% end
axis tight
end
