# Supplementary material for: Systems-level computational modeling demonstrates fuel selection switching in high capacity running and low capacity running rats
Source: PLoS Comput Biol. 2018 Feb 23;14(2):e1005982. doi: 10.1371/journal.pcbi.1005982 (PMC5841818; doi:10.1371/journal.pcbi.1005982)
Supplement: S1 Matlab Code — This code also contains the code required to simulate the model as is needed to generate several figures. (ZIP) [file pcbi.1005982.s009.zip › Figure and model code/bin/MY_interp.m]

function [interp_data,time] = MY_interp(data,col)

% Interpolation of data
begin_data = data.data(1,1);% begin time
END_data = data.data(end,1);% End time
time = linspace(begin_data,END_data,1000);
interp_data = interp1(data.data(:,1),data.data(:,col),time);
