# Supplementary material for: Systems-level computational modeling demonstrates fuel selection switching in high capacity running and low capacity running rats
Source: PLoS Comput Biol. 2018 Feb 23;14(2):e1005982. doi: 10.1371/journal.pcbi.1005982 (PMC5841818; doi:10.1371/journal.pcbi.1005982)
Supplement: S1 Matlab Code — This code also contains the code required to simulate the model as is needed to generate several figures. (ZIP) [file pcbi.1005982.s009.zip › Figure and model code/bin/new_X_fit.m]

function [X2,J] = new_X_fit(Jmode,Xmode,C,Srx,dGo,n_int,RT,flag,p)
% C = max(C,1e-12);
Srxp = Srx.*(Srx>0);
Srxn = -Srx.*(Srx<0);
cTr2 = prod((ones(n_int,1)*C')'.^Srxp);% products
cTl2 = prod((ones(n_int,1)*C')'.^Srxn);% reactants
%% Calculate flux
Q = cTr2./cTl2;
dGo = dGo*4.1871;% convert back to kJ/mole
dG = dGo' + RT*log(Q);
X2=Xmode;
% ind = struct2cell(p.in.X);
% fn = fieldnames(p.in.X);
% for i = 1:length(fn)
% X2(ind{i}) = X2(ind{i})*eval(['p.X.' fn{i}]);
% end
X2 = unpack_X(Xmode,p);
J = Jmode;
flag = 'Jcalc_1';
switch flag
    case 'Jcalc_1'
J(1:n_int) = X2.*(cTr2+cTl2)'.*(1-exp(dG'/RT))./(1+exp((dG'-dGo)/RT));
    case 'Jcalc_2'
Keq = exp(-dGo/RT);
J(1:n_int) = X2.*Keq.*cTl2'-cTr2';
end
