# Supplementary material for: Systems-level computational modeling demonstrates fuel selection switching in high capacity running and low capacity running rats
Source: PLoS Comput Biol. 2018 Feb 23;14(2):e1005982. doi: 10.1371/journal.pcbi.1005982 (PMC5841818; doi:10.1371/journal.pcbi.1005982)
Supplement: S1 Matlab Code — This code also contains the code required to simulate the model as is needed to generate several figures. (ZIP) [file pcbi.1005982.s009.zip › Figure and model code/bin/new_X_fit_activation_SS.m]

function [X_new,J] = new_X_fit_activation_SS(t,Jmode,Xmode,C,Srx,dGo,n_int,RT,~,p)
% C = max(C,1e-12);
Srxp = Srx.*(Srx>0);
Srxn = -Srx.*(Srx<0);
cTr2 = prod((ones(n_int,1)*C')'.^Srxp);% products
cTl2 = prod((ones(n_int,1)*C')'.^Srxn);% reactants
%% Calculate flux
Q = cTr2./cTl2;
dGo = dGo*4.1871;% convert back to kJ/mole
dG = dGo' + RT*log(Q);
X_exercise = unpack_X(Xmode,p);

X_rest = unpack_X_rest(Xmode,p);

% Adjust activities from rest to exercise according to exponential function
% Xo = X2(p.in.enzymes);% Adjust select activities
% LCR_VO2 = find_LCR_VO2(t);% Based on time what is the VO2 for LCR?
% X2(p.in.enzymes) = X_act_exp(LCR_VO2,Xo,p);
% HCR_VO2 = find_HCR_VO2(t)% Based on time what is the VO2 for HCR?
p.VO2
X_new = X_act_exp(p.VO2,X_exercise,X_rest,p);
J = Jmode;
J(1:n_int) = X_new.*(cTr2+cTl2)'.*(1-exp(dG'/RT))./(1+exp((dG'-dGo)/RT));
