# Supplementary material for: Systems-level computational modeling demonstrates fuel selection switching in high capacity running and low capacity running rats
Source: PLoS Comput Biol. 2018 Feb 23;14(2):e1005982. doi: 10.1371/journal.pcbi.1005982 (PMC5841818; doi:10.1371/journal.pcbi.1005982)
Supplement: S1 Matlab Code — This code also contains the code required to simulate the model as is needed to generate several figures. (ZIP) [file pcbi.1005982.s009.zip › Figure and model code/bin/Paper_Fig_8_ratios.m]

function HCR_LCR_param_ratio_mat = Paper_Fig_8_ratios()
load('Fig_11_WS')
for j = 1:size(Param_mat_LCR_temp,2)
    for i = 1:size(Param_mat_LCR_temp,2)
        
        HCR_LCR_param_ratio{j,i} =  Param_mat_HCR_temp(:,j)./Param_mat_LCR_temp(:,i);
    end
end
% Take out of cell and put into matrix
HCR_LCR_param_ratio_mat = [];

for j = 1:size(HCR_LCR_param_ratio,2)
        for i = 1:size(HCR_LCR_param_ratio,2)
HCR_LCR_param_ratio_mat(:,size(HCR_LCR_param_ratio_mat,2)+1) = HCR_LCR_param_ratio{j,i};
        end
end
