# Supplementary material for: Systems-level computational modeling demonstrates fuel selection switching in high capacity running and low capacity running rats
Source: PLoS Comput Biol. 2018 Feb 23;14(2):e1005982. doi: 10.1371/journal.pcbi.1005982 (PMC5841818; doi:10.1371/journal.pcbi.1005982)
Supplement: S1 Matlab Code — This code also contains the code required to simulate the model as is needed to generate several figures. (ZIP) [file pcbi.1005982.s009.zip › Figure and model code/bin/params_Xact_fac2.m]

function p = params_Xact_fac2(p,Lx,x)
p.X.hk = x(1); % [1 3]
p.X.pgi = x(2); % [0.5 2]
p.X.pfk = x(3); % [0.5 2]
p.X.fba = x(4); % [0.5 2]
p.X.tpi = x(5); % [0.5 2]
p.X.gap = x(6); % [0.1 2]
p.X.pgk = x(7); % [0.1 2]
p.X.gpm = x(8); % [0.1 2]
p.X.eno = x(9); % [0.1 2]
p.X.pyk = x(10); % [0.5 3]
p.X.ldh = x(11); % [0.1 2]
p.X.pph = x(12); % [0.25 2]
p.X.Lact = x(13); % [5 50]
p.X.pdh = x(14); % [0.1 3]
p.X.cits = x(15); % [0.05 1]
p.X.acn = x(16); % [0.05 1]
p.X.icd = x(17); % [0.05 1]
p.X.akgdh = x(18); % [0.05 1]
p.X.suc2 = x(19); % [0.05 1]
p.X.fumA = x(20); % [0.05 1]
p.X.mdh = x(21); % [0.05 1]
p.X.ndk2 = x(22); % [0.05 1]
p.X.nuo = x(23); % [0.05 1]
p.X.sdh1 = x(24); % [0.05 1]
p.X.cyo = x(25); % [0.5 1]
p.X.f1atp = x(26); % [0.5 1]
p.X.gpd1 = x(27); % [0.5 2]
p.X.gpd2 = x(28); % [0.05 1]
p.X.pmt = x(29); % [0.01 2]
p.X.ant = x(30); % [0.5 2]
p.X.PIt = x(31); % [0.5 2]
p.X.ck = x(32); % [0.5 2]
p.X.ak = x(33); % [0.5 2]
p.X.glut = x(34); % [0.5 2]
p.X.fat = x(35); % [0.5 2]
p.X.ATPase = x(36); % [0.5 2]
p.X.CAT = x(37); % [0.5 3]
p.X.pcoasyn = x(38); % [0.05 2]
p.X.cpt = x(39); % [1 3]
p.X.pctC16 = Lx(40); % [-2 2]
p.X.pctC14 = Lx(41); % [-2 3]
p.X.pctC12 = Lx(42); % [-2 2]
p.X.pctC10 = Lx(43); % [-2 2]
p.X.pctC8 = Lx(44); % [-2 2]
p.X.pctC6 = Lx(45); % [-2 2]
p.X.pctC4 = Lx(46); % [-4 2]
p.X.pctC2 = Lx(47); % [-2 2]
p.X.cpt2C16 = Lx(48); % [-2 3]
p.X.cpt2C14 = Lx(49); % [-3 2]
p.X.cpt2C12 = Lx(50); % [-3 3]
p.X.cpt2C10 = Lx(51); % [-3 2]
p.X.cpt2C8 = Lx(52); % [-3 2]
p.X.cpt2C6 = Lx(53); % [-2 2]
p.X.cpt2C4 = Lx(54); % [-4 2]
p.X.ACADC16 = x(55); % [0.5 2]
p.X.ACADC14 = x(56); % [0.5 2]
p.X.ACADC12 = x(57); % [0.5 2]
p.X.ACADC10 = x(58); % [0.5 2]
p.X.ACADC8 = x(59); % [0.25 3]
p.X.ACADC6 = x(60); % [0.5 2]
p.X.ACADC4 = Lx(61); % [-4 2]
p.X.CrotC16 = x(62); % [0.5 2]
p.X.CrotC14 = x(63); % [0.25 2]
p.X.CrotC12 = x(64); % [0.25 2]
p.X.CrotC10 = x(65); % [0.5 2]
p.X.CrotC8 = x(66); % [0.05 2]
p.X.CrotC6 = x(67); % [0.05 2]
p.X.CrotC4 = x(68); % [0.5 2]
p.X.MTPC16 = x(69); % [0.5 2]
p.X.MTPC14 = x(70); % [0.25 2]
p.X.MTPC12 = x(71); % [0.5 2]
p.X.MTPC10 = x(72); % [0.5 2]
p.X.MTPC8 = x(73); % [0.5 2]
p.X.MSHADC16 = x(74); % [0.5 2]
p.X.MSHADC14 = x(75); % [0.5 2]
p.X.MSHADC12 = x(76); % [0.5 2]
p.X.MSHADC10 = x(77); % [0.5 2]
p.X.MSHADC8 = x(78); % [0.5 2]
p.X.MSHADC6 = x(79); % [0.5 2]
p.X.MSHADC4 = x(80); % [0.5 2]
p.X.MKATC16 = x(81); % [0.5 2]
p.X.MKATC14 = x(82); % [0.5 2]
p.X.MKATC12 = x(83); % [0.5 2]
p.X.MKATC10 = x(84); % [0.5 2]
p.X.MKATC8 = x(85); % [0.5 3]
p.X.MKATC6 = x(86); % [0.5 2]
p.X.MKATC4 = x(87); % [0.5 2]
p.X.ACCARN = x(88); % [575 600]
p.X.fac = x(89);% [0.1 1]
p.X.fac2 = Lx(90);% [0 1.25]
p.X.fac3 = x(91);% [1 10]
