# Supplementary material for: Systems-level computational modeling demonstrates fuel selection switching in high capacity running and low capacity running rats
Source: PLoS Comput Biol. 2018 Feb 23;14(2):e1005982. doi: 10.1371/journal.pcbi.1005982 (PMC5841818; doi:10.1371/journal.pcbi.1005982)
Supplement: S1 Matlab Code — This code also contains the code required to simulate the model as is needed to generate several figures. (ZIP) [file pcbi.1005982.s009.zip › Figure and model code/bin/params_Xact_rest.m]

function p = params_Xact_rest(p,Lx,x)
p.X.rest.hk = x(1); % [1 3]
p.X.rest.pgi = x(2); % [0.5 2]
p.X.rest.pfk = x(3); % [0.5 2]
p.X.rest.fba = x(4); % [0.5 2]
p.X.rest.tpi = x(5); % [0.5 2]
p.X.rest.gap = x(6); % [0.1 2]
p.X.rest.pgk = x(7); % [0.1 2]
p.X.rest.gpm = x(8); % [0.1 2]
p.X.rest.eno = x(9); % [0.1 2]
p.X.rest.pyk = x(10); % [0.5 3]
p.X.rest.ldh = x(11); % [0.1 2]
p.X.rest.pph = x(12); % [0.25 2]
p.X.rest.Lact = x(13); % [5 50]
p.X.rest.pdh = x(14); % [0.1 3]
p.X.rest.cits = x(15); % [0.05 1]
p.X.rest.acn = x(16); % [0.05 1]
p.X.rest.icd = x(17); % [0.05 1]
p.X.rest.akgdh = x(18); % [0.05 1]
p.X.rest.suc2 = x(19); % [0.05 1]
p.X.rest.fumA = x(20); % [0.05 1]
p.X.rest.mdh = x(21); % [0.05 1]
p.X.rest.ndk2 = x(22); % [0.05 1]
p.X.rest.nuo = x(23); % [0.05 1]
p.X.rest.sdh1 = x(24); % [0.05 1]
p.X.rest.cyo = x(25); % [0.5 1]
p.X.rest.f1atp = x(26); % [0.5 1]
p.X.rest.gpd1 = x(27); % [0.5 2]
p.X.rest.gpd2 = x(28); % [0.05 1]
p.X.rest.pmt = x(29); % [0.01 2]
p.X.rest.ant = x(30); % [0.5 2]
p.X.rest.PIt = x(31); % [0.5 2]
p.X.rest.ck = x(32); % [0.5 2]
p.X.rest.ak = x(33); % [0.5 2]
p.X.rest.glut = x(34); % [0.5 2]
p.X.rest.fat = x(35); % [0.5 2]
p.X.rest.ATPase = x(36); % [0.5 2]
p.X.rest.CAT = x(37); % [0.5 3]
p.X.rest.pcoasyn = x(38); % [0.05 2]
p.X.rest.cpt = x(39); % [1 3]
p.X.rest.pctC16 = Lx(40); % [-2 2]
p.X.rest.pctC14 = Lx(41); % [-2 3]
p.X.rest.pctC12 = Lx(42); % [-2 2]
p.X.rest.pctC10 = Lx(43); % [-2 2]
p.X.rest.pctC8 = Lx(44); % [-2 2]
p.X.rest.pctC6 = Lx(45); % [-2 2]
p.X.rest.pctC4 = Lx(46); % [-4 2]
p.X.rest.pctC2 = Lx(47); % [-2 2]
p.X.rest.cpt2C16 = Lx(48); % [-2 3]
p.X.rest.cpt2C14 = Lx(49); % [-3 2]
p.X.rest.cpt2C12 = Lx(50); % [-3 3]
p.X.rest.cpt2C10 = Lx(51); % [-3 2]
p.X.rest.cpt2C8 = Lx(52); % [-3 2]
p.X.rest.cpt2C6 = Lx(53); % [-2 2]
p.X.rest.cpt2C4 = Lx(54); % [-4 2]
p.X.rest.ACADC16 = x(55); % [0.5 2]
p.X.rest.ACADC14 = x(56); % [0.5 2]
p.X.rest.ACADC12 = x(57); % [0.5 2]
p.X.rest.ACADC10 = x(58); % [0.5 2]
p.X.rest.ACADC8 = x(59); % [0.25 3]
p.X.rest.ACADC6 = x(60); % [0.5 2]
p.X.rest.ACADC4 = Lx(61); % [-4 2]
p.X.rest.CrotC16 = x(62); % [0.5 2]
p.X.rest.CrotC14 = x(63); % [0.25 2]
p.X.rest.CrotC12 = x(64); % [0.25 2]
p.X.rest.CrotC10 = x(65); % [0.5 2]
p.X.rest.CrotC8 = x(66); % [0.05 2]
p.X.rest.CrotC6 = x(67); % [0.05 2]
p.X.rest.CrotC4 = x(68); % [0.5 2]
p.X.rest.MTPC16 = x(69); % [0.5 2]
p.X.rest.MTPC14 = x(70); % [0.25 2]
p.X.rest.MTPC12 = x(71); % [0.5 2]
p.X.rest.MTPC10 = x(72); % [0.5 2]
p.X.rest.MTPC8 = x(73); % [0.5 2]
p.X.rest.MSHADC16 = x(74); % [0.5 2]
p.X.rest.MSHADC14 = x(75); % [0.5 2]
p.X.rest.MSHADC12 = x(76); % [0.5 2]
p.X.rest.MSHADC10 = x(77); % [0.5 2]
p.X.rest.MSHADC8 = x(78); % [0.5 2]
p.X.rest.MSHADC6 = x(79); % [0.5 2]
p.X.rest.MSHADC4 = x(80); % [0.5 2]
p.X.rest.MKATC16 = x(81); % [0.5 2]
p.X.rest.MKATC14 = x(82); % [0.5 2]
p.X.rest.MKATC12 = x(83); % [0.5 2]
p.X.rest.MKATC10 = x(84); % [0.5 2]
p.X.rest.MKATC8 = x(85); % [0.5 3]
p.X.rest.MKATC6 = x(86); % [0.5 2]
p.X.rest.MKATC4 = x(87); % [0.5 2]
p.X.rest.ACCARN = x(88); % [575 600]
p.X.rest.fac = x(89);% [0.1 1]
p.X.rest.fac2 = Lx(90);% [0 1.25]
p.X.rest.fac3 = x(91);% [1 10]
