# Supplementary material for: Systems-level computational modeling demonstrates fuel selection switching in high capacity running and low capacity running rats
Source: PLoS Comput Biol. 2018 Feb 23;14(2):e1005982. doi: 10.1371/journal.pcbi.1005982 (PMC5841818; doi:10.1371/journal.pcbi.1005982)
Supplement: S1 Matlab Code — This code also contains the code required to simulate the model as is needed to generate several figures. (ZIP) [file pcbi.1005982.s009.zip › Figure and model code/bin/plot_output_HCR_fig7_1.m]

%% Plot Model Outputs Against Data

function plot_output_HCR_fig7_1(model,data,line_type,m)
% close all

%% Find which model outputs correspond to which data sets
% More literally we are matching the model labels with the data labels for
% instance model label number one corresponds with data label 109 thus
% model output number one corresponds with data 109

Noutputs = numel(model.label); % find number of model outputs
for i=1:Noutputs
    tempcell = strfind(data.label,model.label{i});
    for j = 1:numel(tempcell)
        if isempty(tempcell{j})
            tempcell{j}=0;
        end
    end
    tempmat=cell2mat(tempcell);
    datai(i) = find(tempmat==1); % This is the vector that actually gives the data number that matches with the model number
end

%% Match group outputs to correspond to same figure
% get unique data set names
for i=1:Noutputs
dataset{i} = model.label{i}(1:strfind(model.label{i},'set')-1);
end
dataset = unique(dataset); % Unique datasets are ones that have unique names before the word set

% group model outputs under respective data set
% below code uses prefix to "set" to group model ouputs
for i=1:numel(dataset)
    tempcell = strfind(model.label,dataset{i});
    for j = 1:numel(tempcell)
        if isempty(tempcell{j})
            tempcell{j}=0;
        end
    end
    tempmat=cell2mat(tempcell);
    modeli{i} = find(tempmat==1); % Model indices grouped according to unique prefix to set
end


% group model outputs under respective data sets under respective figure
for i=1:numel(dataset) % looping through number of unique prefix names ("datasets")
    for j=1:numel(modeli{i}) % looping through number of curves in each dataset ("modeli")
        tempi = strfind(model.label{modeli{i}(j)},'set');
%         tempi2 = strfind(model.label{modeli{i}(j)},'.');
        group{i}(j)=str2num(model.label{modeli{i}(j)}(tempi+3));%:tempi2-2));
%         group2{i}{j} = model.label{modeli{i}(j)};%
%         input = group2{i}{j};
%         pH = F_pH(input);
%         group3{i}(j) = pH;
    end
end
% So groups are defined as the unique prefix to set
% and the numbers in the groups represent 
%% Generate direct plots in subplot format
c={'k' 'b' 'r' 'm' 'c' 'y' 'g' 'b' 'c'};

dim = factor(numel(group));
dim = Auto_dims(dim);% optimizing dimensions for subplotting

n = 1; % initialize subplot index
% figure
for i=1:numel(dataset)
    ui = unique(group{i});
%     ui2 = unique(group3{i});
    for j=1:numel(ui)
        groupi=find(group{i}==ui(j));
%         groupi2 = find(group3{i}==ui2(j));
        subplot(dim(1),dim(2),n,'FontName','Arial','FontSize',14,'linewidth',2)
        hold on
%         axes('Parent',figure,'FontName','Times New Roman','FontSize',18);
        box on
%      title(dataset{i});%num2str(ui(j)) %{dataset{i} num2str(groupi2)}
        for k=1:numel(groupi)
           
            if  m==1 % brilliant idea by Mike
                errorbar(data.Y{datai(modeli{i}(groupi(k)))}(:,1), ...
                data.Y{datai(modeli{i}(groupi(k)))}(:,2), ...
                data.Y{datai(modeli{i}(groupi(k)))}(:,3),['b' 'o'], ...
                'markersize',10,'linewidth',2)
            end
          
%             plot(model.Y{modeli{i}(groupi(k))}(:,1), ...
%                 model.Y{modeli{i}(groupi(k))}(:,2),'-k','linewidth',4)
           
             plot(model.Y{modeli{i}(groupi(k))}(:,1), ...
                model.Y{modeli{i}(groupi(k))}(:,2),['b' line_type],'linewidth',2)
            axis tight; %axis square;

        end
        n=n+1;
        if n>30
            figure
            n=1;
        end
    end
end
