# Supplementary material for: Systems-level computational modeling demonstrates fuel selection switching in high capacity running and low capacity running rats
Source: PLoS Comput Biol. 2018 Feb 23;14(2):e1005982. doi: 10.1371/journal.pcbi.1005982 (PMC5841818; doi:10.1371/journal.pcbi.1005982)
Supplement: S1 Matlab Code — This code also contains the code required to simulate the model as is needed to generate several figures. (ZIP) [file pcbi.1005982.s009.zip › Figure and model code/bin/Plot_wrapper4.m]

function Plot_wrapper4(J,data,data2,genes,TRANSPORT,vec)
for i = 1:length(genes)
K1{i} = genes{i};
end
a = length(K1);
for i = (a+1):(a+size(TRANSPORT,1))
K1{i} = ['Transport' TRANSPORT{i-a,1}];
end
%% Plots 1 and 2
% close all;
surf(data2.data(2:end,1),vec,J{1}(vec,:))% (26X1,1X93,93X27)
%If X and Y are vectors, length(X) = n and length(Y) = m, where [m,n] = size(Z)
set(gca,'ytick',vec,'yticklabel',{char(K1(vec))},'yticklabelrotation',90);
% set(gca,'xtick','xticklabel',{data.data(:,1)});% time points
xlabel('Time (min)');zlabel('Flux (mmol/(kg*min)');axis tight
view(-81,15);title('HCR');
shading interp
colormap jet
figure
surf(data.data(2:end,1),vec,J{2}(vec,:))
set(gca,'ytick',vec,'yticklabel',{char(K1(vec))},'yticklabelrotation',90);
xlabel('Time (min)');zlabel('Flux (mmol/(kg*min)');axis tight
view(-81,15);title('LCR');
shading interp
colormap jet
range = caxis;
caxis(gca,range)
%% Plots 3 and 4
%{
figure
RGB = [1,0,0];
RGB(2,:) = [0,0,1]; 
for i = 1:2
hold on;
surf(J{i}(vec,:))
% set(gca,'ytick',1:length(vec),'yticklabel',{char(K1(vec))},'yticklabelrotation',90);
xlabel('Time (min)');zlabel('Flux (mmol/(kg*min)');axis tight
view(-81,15);title('LCR');
colormap(RGB(i,:)); %alpha(0.4)
%}
end
