# Supplementary material for: Systems-level computational modeling demonstrates fuel selection switching in high capacity running and low capacity running rats
Source: PLoS Comput Biol. 2018 Feb 23;14(2):e1005982. doi: 10.1371/journal.pcbi.1005982 (PMC5841818; doi:10.1371/journal.pcbi.1005982)
Supplement: S1 Matlab Code — This code also contains the code required to simulate the model as is needed to generate several figures. (ZIP) [file pcbi.1005982.s009.zip › Figure and model code/bin/pyr_species.m]

function pyr_species(TIME,Y_mat,species)
for k = 1:length(Y_mat)
    if k==1
    end
names = {'PYR';'PYR_m'};
Y_want = Y_select3(names,species,Y_mat{k});
if k==2
    c = '-r';
else
    c = '-b';
end
G = [8 9];
    for i = 1:length(names)
    subplot(5,3,G(i),'linewidth',1.25)
     hold on;box on;
    plot(TIME{k},Y_want(:,i)*1e3,c,'linewidth',2)
%     title(names{i});
    axis tight;%axis square
    if i==1
    ylabel({'Pyruvate (mM)';'Cytosolic'})
    elseif i==2
        ylabel({'Pyruvate (mM)';'Mitochondrial'})
    end
    end
end
