# Supplementary material for: Systems-level computational modeling demonstrates fuel selection switching in high capacity running and low capacity running rats
Source: PLoS Comput Biol. 2018 Feb 23;14(2):e1005982. doi: 10.1371/journal.pcbi.1005982 (PMC5841818; doi:10.1371/journal.pcbi.1005982)
Supplement: S1 Matlab Code — This code also contains the code required to simulate the model as is needed to generate several figures. (ZIP) [file pcbi.1005982.s009.zip › Figure and model code/bin/readpnames.m]

%% Function used to read parameter names from adjustparams file

function [names, ptype] = readpnames(filename)

fid = fopen(filename);
output = textscan(fid,'%[^\n]'); % read file
fclose(fid);
output=output{1};

% search output for parameter values
for i=1:numel(output)
    if ~strcmp(output{i}(1),'%')
        loc1 = strfind(output{i},'x(');
        if ~isempty(loc1)
            loc2 = strfind(output{i},');');
            j = str2double(output{i}(loc1+2:loc2-1));
            if ~isempty(j)&&~imag(j)&&~isnan(j)
            loc3 = strfind(output{i},'.');
            if isempty(loc3)
              error(['parameter appears unassinged, check p#' num2str(j)]);
            end
            loc4 = strfind(output{i},'=');
            names{j}=output{i}(loc3(1)+1:loc4-2);
            ptype(j) = strcmp(output{i}(loc1-1),'L');
            end
        end
    end
end
