# Supplementary material for: Systems-level computational modeling demonstrates fuel selection switching in high capacity running and low capacity running rats
Source: PLoS Comput Biol. 2018 Feb 23;14(2):e1005982. doi: 10.1371/journal.pcbi.1005982 (PMC5841818; doi:10.1371/journal.pcbi.1005982)
Supplement: S1 Matlab Code — This code also contains the code required to simulate the model as is needed to generate several figures. (ZIP) [file pcbi.1005982.s009.zip › Figure and model code/bin/RQ_plot6.m]

function Sim_RQ_end = RQ_plot6(TIME,J_mat,genes)

names = {'cyo','pdh','akgdh','icd'};
Y_want = Y_select3(names,genes,J_mat);
O2_flux = Y_want(:,1)/2;
CO2_flux = sum(Y_want(:,2:end),2);
Sim_RQ = CO2_flux./O2_flux;
Sim_RQ_end = Sim_RQ(end);
