# Supplementary material for: Systems-level computational modeling demonstrates fuel selection switching in high capacity running and low capacity running rats
Source: PLoS Comput Biol. 2018 Feb 23;14(2):e1005982. doi: 10.1371/journal.pcbi.1005982 (PMC5841818; doi:10.1371/journal.pcbi.1005982)
Supplement: S1 Matlab Code — This code also contains the code required to simulate the model as is needed to generate several figures. (ZIP) [file pcbi.1005982.s009.zip › Figure and model code/bin/Schematic.m]

clc;close all;clear
X_LCR = 1:50;
X_HCR = 1:50;

Y_LCR = X_LCR./(0.5+X_LCR);
Y_HCR = X_HCR./(0.4+X_HCR);
figure
hold on;box on;
plot(X_LCR,Y_LCR,'-r','linewidth',2)
plot(X_HCR,Y_HCR,'-b','linewidth',2)

ylabel('RQ');xlabel('Time (min)')
axis tight
