# Supplementary material for: Systems-level computational modeling demonstrates fuel selection switching in high capacity running and low capacity running rats
Source: PLoS Comput Biol. 2018 Feb 23;14(2):e1005982. doi: 10.1371/journal.pcbi.1005982 (PMC5841818; doi:10.1371/journal.pcbi.1005982)
Supplement: S1 Matlab Code — This code also contains the code required to simulate the model as is needed to generate several figures. (ZIP) [file pcbi.1005982.s009.zip › Figure and model code/bin/schematic_2.m]

clear;close all;clc;
data = importdata('HCR_LCR_X.txt');
HCR = data.data(:,1);
LCR_1 = data.data(:,2);
LCR_2 = data.data(:,3);
LCR_3 = data.data(:,4);

plot(HCR./LCR_1)
title('hypothesis 1')% Total Mitochondrial activities only

figure
plot(HCR./LCR_2)
title('hypothesis 2')% Total FAO activities only

figure
plot(HCR./LCR_3)
title('hypothesis 3')% Both Mito and FAO
