# Supplementary material for: Systems-level computational modeling demonstrates fuel selection switching in high capacity running and low capacity running rats
Source: PLoS Comput Biol. 2018 Feb 23;14(2):e1005982. doi: 10.1371/journal.pcbi.1005982 (PMC5841818; doi:10.1371/journal.pcbi.1005982)
Supplement: S1 Matlab Code — This code also contains the code required to simulate the model as is needed to generate several figures. (ZIP) [file pcbi.1005982.s009.zip › Figure and model code/bin/Sim_output_flux_HCR.m]

function J_mat = Sim_output_flux_HCR(p,Y_mat,flag,ap_HCR,paramfile)
clear J
n_int = size(p.Srx,2);

p = adjustparams(p,ap_HCR,paramfile);
Srx = p.Srx;Xmode = p.Xmode;Jmode = p.Jmode;dGo = p.dGo;RT = p.RT;
Xmode = unpack_X(Xmode,p);

for i = 1:size(Y_mat,1)
    Y_temp = Y_mat(i,:);
    Conc = Y_temp';
[X2(:,i),J(i,:)] = new_X([],Jmode,Xmode,Conc,Srx,dGo,n_int,RT,flag);
% J(:,JatpaseI)=interp1(data_time,Jatpase(2:end),t);%Jatpase(1);Jatpase(1);%
J_mat = J;
end
