# Supplementary material for: Systems-level computational modeling demonstrates fuel selection switching in high capacity running and low capacity running rats
Source: PLoS Comput Biol. 2018 Feb 23;14(2):e1005982. doi: 10.1371/journal.pcbi.1005982 (PMC5841818; doi:10.1371/journal.pcbi.1005982)
Supplement: S1 Matlab Code — This code also contains the code required to simulate the model as is needed to generate several figures. (ZIP) [file pcbi.1005982.s009.zip › Figure and model code/bin/Sim_output_Y_HCR.m]

function [Y_mat,TIME] = Sim_output_Y_HCR(p,xo,fun,flag,ap_HCR,endpoint,paramfile,i)
%% Simulate and Output all State variables
p.options = odeset('AbsTol',1e-12,'RelTol',1e-10,'NonNegative',ones(size(xo)));
options = p.options;% ode options from main script
xo(p.in.ACCARN) = p.X.ACCARN*1e-6;%600e-6;
% xo(p.in.ACCARN) = (453e-6 - xo(p.in.ACCARN_m)*0.05)/0.75;
xo(p.in.ACCARN_m) = 1e-12;%max((450e-6 - xo(p.in.ACCARN)*0.75)/0.05,1e-9);
data_time = 0:2:60;
% ap_temp = ones(length(ap_HCR),1);
p_HCR = adjustparams(p,ap_HCR,paramfile);% structure
% endpoint = 9;
% HCR_IC_adjust% script
[t_hcr,Y_hcr]= ode15s(@(t,xo,p_HCR)fun(t,xo,p_HCR,data_time,flag),linspace(0,endpoint,100),xo,options,p_HCR);
TIME = t_hcr;
Y_mat = Y_hcr;
