# Supplementary material for: Systems-level computational modeling demonstrates fuel selection switching in high capacity running and low capacity running rats
Source: PLoS Comput Biol. 2018 Feb 23;14(2):e1005982. doi: 10.1371/journal.pcbi.1005982 (PMC5841818; doi:10.1371/journal.pcbi.1005982)
Supplement: S1 Matlab Code — This code also contains the code required to simulate the model as is needed to generate several figures. (ZIP) [file pcbi.1005982.s009.zip › Figure and model code/bin/Sim_output_Y_LCR.m]

function [Y_mat,TIME] = Sim_output_Y_LCR(p,xo,fun,flag,ap_LCR,endpoint,paramfile)
%% Simulate and Output all State variables
p.options = odeset('AbsTol',1e-12,'RelTol',1e-10,'NonNegative',ones(size(xo)));
options = p.options;% ode options from main script
xo(p.in.ACCARN) = p.X.ACCARN*1e-6;%600e-6;
% xo(p.in.ACCARN) = (453e-6 - xo(p.in.ACCARN_m)*0.05)/0.75;
xo(p.in.ACCARN_m) = 1e-12;%max((450e-6 - xo(p.in.ACCARN)*0.75)/0.05,1e-9);

    data_time = 0:2:18;
p_LCR = adjustparams(p,ap_LCR,paramfile);% structure
% LCR_IC_adjust%script
% endpoint = 7;
[t_lcr,Y_lcr]= ode15s(@(t,xo,p_LCR)fun(t,xo,p_LCR,data_time,flag),linspace(0,endpoint,100),xo,options,p_LCR);
TIME = t_lcr;
Y_mat = Y_lcr;
% @CB_dx_dt_SS_act_LCR
