# Supplementary material for: Systems-level computational modeling demonstrates fuel selection switching in high capacity running and low capacity running rats
Source: PLoS Comput Biol. 2018 Feb 23;14(2):e1005982. doi: 10.1371/journal.pcbi.1005982 (PMC5841818; doi:10.1371/journal.pcbi.1005982)
Supplement: S1 Matlab Code — This code also contains the code required to simulate the model as is needed to generate several figures. (ZIP) [file pcbi.1005982.s009.zip › Figure and model code/bin/species_names.xlsx]

## Sheet: Sheet1
GLC
ATP
G6P
ADP
F6P
FDP
T3P1
T3P2
PI
NAD
NADH
13DPG
3PG
2PG
PEP
H2O
PYR
LAC
PPI
LAC_e
PYR_m
COA_m
NAD_m
NADH_m
CO2
ACCOA_m
OA_m
CIT_m
ICIT_m
AKG_m
SUCCOA_m
GDP_m
PI_m
GTP_m
SUCC_m
FUM_m
MAL_m
ADP_m
ATP_m
Q
H_m
QH2
O2
G3P
PCr
Cr
AMP
GLC_e
(C16)_e
(C16)_c
CARN_m
ACCARN_m
COA
(C16)COA
CARN
(C16)CARN
(C16)CARN_m
(C14)CARN
(C14)CARN_m
(C12)CARN
(C12)CARN_m
(C10)CARN
(C10)CARN_m
(C8)CARN
(C8)CARN_m
(C6)CARN
(C6)CARN_m
(C4)CARN
(C4)CARN_m
ACCARN
(C16)COA_m
(C14)COA_m
(C12)COA_m
(C10)COA_m
(C8)COA_m
(C6)COA_m
(C4)COA_m
(C16)ENCOA_m
(C14)ENCOA_m
(C12)ENCOA_m
(C10)ENCOA_m
(C8)EN(COA_m
(C6)EN(COA_m
(C4)ENCOA_m
(C16)HYDROXYCOA_m
(C14)HYDROXYCOA_m
(C12)HYDROXYCOA_m
(C10)HYDROXYCOA_m
(C8)HYDROXYCOA_m
(C6)HYDROXYCOA_m
(C4)HYDROXYCOA_m
(C16)KETOCOA_m
(C14)KETOCOA_m
(C12)KETOCOA_m
(C10)KETOCOA_m
(C8)KETOCOA_m
(C6)KETOCOA_m
(C4)KETOCOA_m
