# Supplementary material for: Systems-level computational modeling demonstrates fuel selection switching in high capacity running and low capacity running rats
Source: PLoS Comput Biol. 2018 Feb 23;14(2):e1005982. doi: 10.1371/journal.pcbi.1005982 (PMC5841818; doi:10.1371/journal.pcbi.1005982)
Supplement: S1 Matlab Code — This code also contains the code required to simulate the model as is needed to generate several figures. (ZIP) [file pcbi.1005982.s009.zip › Figure and model code/bin/SS_LDH_flux.m]

function flux_end = SS_LDH_flux(J_mat,genes)

names = {'ldh'};
Y_want = Y_select3(names,genes,J_mat);
flux = mean(Y_want,2);
flux_end = flux(end);
