# Supplementary material for: Systems-level computational modeling demonstrates fuel selection switching in high capacity running and low capacity running rats
Source: PLoS Comput Biol. 2018 Feb 23;14(2):e1005982. doi: 10.1371/journal.pcbi.1005982 (PMC5841818; doi:10.1371/journal.pcbi.1005982)
Supplement: S1 Matlab Code — This code also contains the code required to simulate the model as is needed to generate several figures. (ZIP) [file pcbi.1005982.s009.zip › Figure and model code/bin/Supp_Fig_4.m]

function Supp_Fig_4()
clc;close all;clear
HCR = load('HCR_metabolite_with_time.txt');
LCR = load('LCR_metabolite_with_time.txt');
load('time.mat')
metabolite_ratio = HCR./LCR;
species = importdata('species_names.xlsx');
for i = 1:length(species)
K1{i} = species{i};
end
%% All metabolite ratios
vec = 1:size(metabolite_ratio,1);
vec2 = 1:41;% time vector
figure
surf(t(vec2)',vec,metabolite_ratio(vec,vec2'))
set(gca,'ytick',vec,'yticklabel',{char(K1(vec))},'yticklabelrotation',90);
xlabel('Time (min)');zlabel('[HCR(metabolite)]/[LCR(metabolite)]');axis tight
view(-83,17);
shading interp
colormap jet
metabolite_ratio = LCR./HCR;
figure
surf(t(vec2)',vec,metabolite_ratio(vec,vec2'))
set(gca,'ytick',vec,'yticklabel',{char(K1(vec))},'yticklabelrotation',90);
xlabel('Time (min)');zlabel('[LCR(metabolite)]/[HCR(metabolite)]');axis tight
view(-83,17);
shading interp
colormap jet
