# Supplementary material for: Systems-level computational modeling demonstrates fuel selection switching in high capacity running and low capacity running rats
Source: PLoS Comput Biol. 2018 Feb 23;14(2):e1005982. doi: 10.1371/journal.pcbi.1005982 (PMC5841818; doi:10.1371/journal.pcbi.1005982)
Supplement: S1 Matlab Code — This code also contains the code required to simulate the model as is needed to generate several figures. (ZIP) [file pcbi.1005982.s009.zip › Figure and model code/bin/T_constraint.m]

%
% T_CONSTRAINT: checks to see if a flux violates the thermoynamic
%   constraint in terms of the matroid formalism.
%
% INPUTS: J - putative flux vector.
%         C - matrix of cycles
%         j_obj - placeholder not used in this function
%
% OUTPUTS: con_ie - vector of inequality constraints.
%          con_eq - vector of equality constraints
%
function [con_ie,con_eq] = T_constraint(J,C,j_obj)

n_int = length(C(:,1));
con_ie = abs(sign(C')*sign(J(1:n_int))) - sum(C~=0)' + 0.5;
con_eq = [];
