# Supplementary material for: Systems-level computational modeling demonstrates fuel selection switching in high capacity running and low capacity running rats
Source: PLoS Comput Biol. 2018 Feb 23;14(2):e1005982. doi: 10.1371/journal.pcbi.1005982 (PMC5841818; doi:10.1371/journal.pcbi.1005982)
Supplement: S1 Matlab Code — This code also contains the code required to simulate the model as is needed to generate several figures. (ZIP) [file pcbi.1005982.s009.zip › Figure and model code/bin/TCA_ave_flux.m]

function TCA_ave_flux(TIME,J_mat,genes)
for k = 1:length(J_mat)
names = {'cits';'acn';'icd';'akgdh';'suc2';'fumA';'mdh'};
Y_want = Y_select3(names,genes,J_mat{k});
flux = mean(Y_want,2);

if k==2
    c = '-r';
else
    c = '-b';
end
hold on;box on;
    plot(TIME{k},flux,c,'linewidth',2)
    axis tight;%axis square
    xlabel('Time (min)');ylabel({'TCA cycle flux';'(mmol/min kg)'})
if i==length(names)
    legend('HCR','LCR')
end

end
