# Supplementary material for: Systems-level computational modeling demonstrates fuel selection switching in high capacity running and low capacity running rats
Source: PLoS Comput Biol. 2018 Feb 23;14(2):e1005982. doi: 10.1371/journal.pcbi.1005982 (PMC5841818; doi:10.1371/journal.pcbi.1005982)
Supplement: S1 Matlab Code — This code also contains the code required to simulate the model as is needed to generate several figures. (ZIP) [file pcbi.1005982.s009.zip › Figure and model code/bin/UM_cell_all_fig1_HCR.xlsx]

## Sheet: Sheet1
		Group 2:	HCR
Time	Speed	VO2		VCO2		Gluoxi		Fatoxi		RQ		EE		VO2/VO2max
(min)	(m/min)	ml/kg/hr	se	ml/kg/hr	se	mg/kg/hr	se	mg/kg/hr	se	avg	se	cal/kg/hr	se
-2	0	698.565	37.7449	537.696	34.712	200.903	40.8317	271.87	9.38082	0.762391	0.00845008	3322.86	185.515	0.295501
0	0	765.87	53.6045	617.435	50.6285	347.918	66.6632	250.855	15.136	0.797261	0.00986295	3673.73	264.706	0.323972
2	10	1113.04	54.2812	1017.91	50.853	1056.73	81.2998	160.77	26.1203	0.915391	0.0135447	5471.7	266.35	0.470831
4	11	1364	47.8136	1247.78	46.8738	1363.21	90.1729	171.792	29.4228	0.925435	0.0129524	6721.82	235.957	0.576988
6	12	1563.3	51.2067	1397	55.5668	1470.72	108.879	230.795	27.0844	0.909522	0.0112496	7681.93	260.25	0.661296
8	13	1701.17	67.5226	1484.57	56.1337	1458.96	64.8085	303.465	29.9555	0.894217	0.0102182	8325.36	324.54	0.719617
10	14	1667.7	43.3823	1443.61	41.3859	1314.75	54.7361	340.204	19.1708	0.879304	0.00580518	8133.72	211.261	0.705455
12	15	1604.35	35.023	1399.13	33.6933	1275.96	58.2905	323.157	23.873	0.881261	0.00814086	7827.44	168.389	0.678658
14	16	1551.3	32.5299	1354.87	33.2115	1219.19	61.6719	317.867	21.6654	0.878652	0.00796418	7565.14	159.322	0.65622
16	17	1555.22	34.7442	1356.39	35.1114	1205.56	60.3097	324.847	19.7845	0.876087	0.00731886	7580.2	170.917	0.657875
18	18	1584.43	30.2729	1386	32.6733	1251.66	59.4111	322.276	19.012	0.879304	0.0070075	7728.25	149.91	0.670235
20	19	1634.65	30.8816	1430.39	35.753	1330.28	59.723	318.087	15.9397	0.883957	0.00602388	7982.57	155.054	0.691477
22	20	1675.96	30.8755	1459.43	38.9927	1359.8	75.0211	327.64	19.2252	0.882739	0.00753867	8183.29	158.672	0.708949
24	21	1709.52	38.3781	1492.09	44.0729	1415.9	76.0242	323.525	19.0728	0.886565	0.00717486	8354.13	193.781	0.723148
26	22	1786.48	37.1688	1559.04	42.428	1481.67	62.0468	337.339	15.8535	0.887783	0.005402	8730.69	185.367	0.755701
28	24	1824.39	33.5317	1602.74	39.1208	1557.31	53.8518	328.154	17.6861	0.893565	0.00537011	8926.61	164.587	0.771739
30	26	1879.87	28.3203	1655.04	39.1064	1647.74	69.8086	322.202	22.2655	0.898087	0.00704147	9208.43	142.016	0.795207
32	28	1941.48	29.6784	1724.52	43.1796	1776.99	74.9091	304.935	23.1206	0.906478	0.00720304	9528.33	149.812	0.821268
34	30	2001.87	31.6155	1784.17	47.2129	1874.81	85.2967	298.689	26.1895	0.910957	0.0080362	9834.95	160.617	0.846815
36	32	2072.78	36.9811	1870.83	58.9283	2074.15	120.432	260.113	33.9653	0.923696	0.0100246	10215.3	195.106	0.876812
38	34	2139.45	38.3061	1942.5	62.2191	2214.61	118.562	241.209	33.4516	0.931545	0.00962982	10561.7	200.55	0.905015
40	36	2163.79	35.449	2030.16	46.6752	2288.78	119.693	225.837	35.2565	0.937	0.0102701	10693.6	186.415	0.915309
42	38	2207.06	47.6649	2073.75	53.2879	2348.23	117.328	225.298	34.6639	0.938938	0.0097084	10910.7	241.547	0.933614
44	40	2288.86	56.7926	2179.21	67.657	2566	146.636	185.296	37.9175	0.950786	0.0102074	11346.6	293.673	0.968214
46	42	2298.6	70.2753	2190.5	85.1452	2586.11	185.488	182.689	46.9358	0.9514	0.0129731	11397.1	365.211	0.972335
48	44	2283.14	99.3192	2128	107.069	2350.41	206.255	262.191	53.9337	0.931	0.0138784	11267.9	502.025	0.965796
50	46	2287.75	169.088	2203.75	208.005	2681.71	419.187	138.58	81.7163	0.958333	0.0246052	11369.2	887.947	0.967745
52	48	1843	184.3	1676	167.6	1706.43	170.643	282.23	28.223	0.909	0.0909	9049.73	904.973	0.779611
54	50	1845	184.5	1619	161.9	1439.48	143.948	381.94	38.194	0.877	0.0877	8994.85	899.485	0.780457
56	52	2231	223.1	1969	196.9	1792.2	179.22	442.78	44.278	0.883	0.0883	10889.1	1088.91	0.943739
58	54	2252	225.2	2073	207.3	2199.65	219.965	302.51	30.251	0.883	0.0883	11085.6	1108.56	0.952623
60	56	2353	235.3	2215	221.5	2522.36	252.236	233.22	23.322	0.883	0.0883	11636.7	1163.67	0.995347
