# Supplementary material for: Systems-level computational modeling demonstrates fuel selection switching in high capacity running and low capacity running rats
Source: PLoS Comput Biol. 2018 Feb 23;14(2):e1005982. doi: 10.1371/journal.pcbi.1005982 (PMC5841818; doi:10.1371/journal.pcbi.1005982)
Supplement: S1 Matlab Code — This code also contains the code required to simulate the model as is needed to generate several figures. (ZIP) [file pcbi.1005982.s009.zip › Figure and model code/bin/UM_cell_all_fig1_LCR.xlsx]

## Sheet: Sheet1
		Group 1:	LCR
Time	Speed	VO2		VCO2		Gluoxi		Fatoxi		RQ		EE		VO2/VO2max
(min)	(m/min)	ml/kg/hr	se	ml/kg/hr	se	mg/kg/hr	se	mg/kg/hr	se	avg	se	cal/kg/hr	se
-2	0	664.062	25.2267	526.75	24.001	262.326	38.0281	232.058	11.4108	0.790063	0.0113155	3175.91	124.277	0.399957
0	0	670.25	30.3926	549.062	27.6414	344.308	33.4869	204.807	9.23209	0.816688	0.00800262	3224.65	148.919	0.403684
2	10	955.375	32.4751	917.062	36.7333	1105.11	78.6578	64.7481	21.9435	0.958688	0.0137788	4744.28	165.44	0.575412
4	11	1208.5	31.019	1206.62	29.6312	1610.82	61.6863	3.16875	22.3988	0.999625	0.0104503	6052.52	151.431	0.727866
6	12	1392.13	41.6869	1370.4	46.2697	1766.14	94.0123	36.7293	25.0746	0.9838	0.0106614	6950.68	211.881	0.838466
8	13	1550	46.5786	1536.85	57.1872	2016.89	119.792	22.23	26.8049	0.989308	0.0106428	7751.03	243.805	0.933547
10	14	1617.7	39.1534	1632.4	57.989	2234.9	147.438	24.843	38.7997	1.007	0.0148524	8120.85	215.162	0.974322
12	15	1660.33	37.6666	1689.33	31.4524	2357.38	49.4762	49.01	22.128	1.01767	0.00820081	8350.17	180.297	1
14	16	1535.75	60.6399	1516.25	38.7796	1968.79	37.1639	32.955	39.5579	0.98825	0.0153722	7672.66	279.221	0.924965
16	17	1262	496.389	1213.5	528.209	1469.43	810.578	81.965	53.7755	0.953	0.0438406	6269.27	2521.91	0.760088
18	18	1577	157.7	1561	156.1	2040.06	204.006	27.04	2.704	0.99	0.099	7883.17	788.317	0.949809
