# Supplementary material for: Systems-level computational modeling demonstrates fuel selection switching in high capacity running and low capacity running rats
Source: PLoS Comput Biol. 2018 Feb 23;14(2):e1005982. doi: 10.1371/journal.pcbi.1005982 (PMC5841818; doi:10.1371/journal.pcbi.1005982)
Supplement: S1 Matlab Code — This code also contains the code required to simulate the model as is needed to generate several figures. (ZIP) [file pcbi.1005982.s009.zip › Figure and model code/bin/unpack_X.m]

function Xmode = unpack_X(Xmode,p)
Xmode(1) =  Xmode(1)*p.X.hk; 
Xmode(2) =Xmode(2)*p.X.pgi;
Xmode(3) =Xmode(3)*p.X.pfk; 
Xmode(4) = Xmode(4)*p.X.fba;
Xmode(5) = Xmode(5)*p.X.tpi;
Xmode(6) = Xmode(6)*p.X.gap;
Xmode(7)  =Xmode(7)*p.X.pgk;
Xmode(8)  =Xmode(8)*p.X.gpm;
Xmode(9)  =Xmode(9)*p.X.eno;
Xmode(10)  =Xmode(10)*p.X.pyk;
Xmode(11)  =Xmode(11)*p.X.ldh;
Xmode(12)  = Xmode(12)*p.X.pph;
Xmode(13)  =Xmode(13)*p.X.Lact;
Xmode(14) = Xmode(14)*p.X.pdh;
Xmode(15)  =Xmode(15)*p.X.cits;
Xmode(16)  =Xmode(16)*p.X.acn;
Xmode(17)  =Xmode(17)*p.X.icd;
Xmode(18)  =Xmode(18)*p.X.akgdh;  
Xmode(19)  =Xmode(19)*p.X.suc2;  
Xmode(20)  =Xmode(20)*p.X.fumA;  
Xmode(21)  =Xmode(21)*p.X.mdh;  
Xmode(22)  =Xmode(22)*p.X.ndk2;  
Xmode(23)  =Xmode(23)*p.X.nuo;  
Xmode(24)  =Xmode(24)*p.X.sdh1;  
Xmode(25)  =Xmode(25)*p.X.cyo;  
Xmode(26)  =Xmode(26)*p.X.f1atp;  
Xmode(27)  =Xmode(27)*p.X.gpd1;  
Xmode(28)  =Xmode(28)*p.X.gpd2;  
Xmode(29)  =Xmode(29)*p.X.pmt;  
Xmode(30)  =Xmode(30)*p.X.ant;  
Xmode(31)  =Xmode(31)*p.X.PIt;  
Xmode(32)  =Xmode(32)*p.X.ck;  
Xmode(33)  =Xmode(33)*p.X.ak;  
Xmode(34)  =Xmode(34)*p.X.glut;  
Xmode(35)  =Xmode(35)*p.X.fat;  
Xmode(36) =Xmode(36)*p.X.ATPase;   
Xmode(37)  =Xmode(37)*p.X.CAT;  
Xmode(38)  =Xmode(38)*p.X.pcoasyn;  
Xmode(39)  =Xmode(39)*p.X.cpt;  
Xmode(40) =Xmode(40)*p.X.pctC16;   
Xmode(41)  =Xmode(41)*p.X.pctC14;  
Xmode(42)  =Xmode(42)*p.X.pctC12; 
Xmode(43)  =Xmode(43)*p.X.pctC10;  
Xmode(44)  =Xmode(44)*p.X.pctC8;  
Xmode(45)  =Xmode(45)*p.X.pctC6;  
Xmode(46)  =Xmode(46)*p.X.pctC4;  
Xmode(47)  =Xmode(47)*p.X.pctC2;  
Xmode(48)  =Xmode(48)*p.X.cpt2C16;  
Xmode(49)  =Xmode(49)*p.X.cpt2C14;  
Xmode(50)  =Xmode(50)*p.X.cpt2C12;  
Xmode(51)  =Xmode(51)*p.X.cpt2C10;  
Xmode(52)  =Xmode(52)*p.X.cpt2C8;  
Xmode(53)  =Xmode(53)*p.X.cpt2C6;  
Xmode(54)  =Xmode(54)*p.X.cpt2C4;  
Xmode(55)  =Xmode(55)*p.X.ACADC16;  
Xmode(56)  =Xmode(56)*p.X.ACADC14;  
Xmode(57)  =Xmode(57)*p.X.ACADC12;  
Xmode(58)  =Xmode(58)*p.X.ACADC10;  
Xmode(59)  =Xmode(59)*p.X.ACADC8;  
Xmode(60)  =Xmode(60)*p.X.ACADC6;  
Xmode(61)  =Xmode(61)*p.X.ACADC4;  
Xmode(62)  =Xmode(62)*p.X.CrotC16;  
Xmode(63)  =Xmode(63)*p.X.CrotC14;  
Xmode(64)  =Xmode(64)*p.X.CrotC12;  
Xmode(65)  =Xmode(65)*p.X.CrotC10;  
Xmode(66)  =Xmode(66)*p.X.CrotC8;  
Xmode(67)  =Xmode(67)*p.X.CrotC6;  
Xmode(68)  =Xmode(68)*p.X.CrotC4;  
Xmode(69)  =Xmode(69)*p.X.MTPC16;  
Xmode(70)  =Xmode(70)*p.X.MTPC14;  
Xmode(71)  =Xmode(71)*p.X.MTPC12;  
Xmode(72)  =Xmode(72)*p.X.MTPC10;  
Xmode(73)  =Xmode(73)*p.X.MTPC8;  
Xmode(74) =Xmode(74)*p.X.MSHADC16;   
Xmode(75)  =Xmode(75)*p.X.MSHADC14;  
Xmode(76)  =Xmode(76)*p.X.MSHADC12;  
Xmode(77) =Xmode(77)*p.X.MSHADC10;  
Xmode(78) =Xmode(78)*p.X.MSHADC8;  
Xmode(79) =Xmode(79)*p.X.MSHADC6;  
Xmode(80) =Xmode(80)*p.X.MSHADC4;  
Xmode(81) =Xmode(81)*p.X.MKATC16;  
Xmode(82) =Xmode(82)*p.X.MKATC14;  
Xmode(83) =Xmode(83)*p.X.MKATC12;  
Xmode(84) =Xmode(84)*p.X.MKATC10;  
Xmode(85) =Xmode(85)*p.X.MKATC8;  
Xmode(86) =Xmode(86)*p.X.MKATC6;  
Xmode(87) =Xmode(87)*p.X.MKATC4;  
