# Supplementary material for: Systems-level computational modeling demonstrates fuel selection switching in high capacity running and low capacity running rats
Source: PLoS Comput Biol. 2018 Feb 23;14(2):e1005982. doi: 10.1371/journal.pcbi.1005982 (PMC5841818; doi:10.1371/journal.pcbi.1005982)
Supplement: S1 Matlab Code — This code also contains the code required to simulate the model as is needed to generate several figures. (ZIP) [file pcbi.1005982.s009.zip › Figure and model code/bin/unpack_X_rest.m]

function Xmode = unpack_X_rest(Xmode,p)
Xmode(1) =  Xmode(1)*p.X.rest.hk; 
Xmode(2) =Xmode(2)*p.X.rest.pgi;
Xmode(3) =Xmode(3)*p.X.rest.pfk; 
Xmode(4) = Xmode(4)*p.X.rest.fba;
Xmode(5) = Xmode(5)*p.X.rest.tpi;
Xmode(6) = Xmode(6)*p.X.rest.gap;
Xmode(7)  =Xmode(7)*p.X.rest.pgk;
Xmode(8)  =Xmode(8)*p.X.rest.gpm;
Xmode(9)  =Xmode(9)*p.X.rest.eno;
Xmode(10)  =Xmode(10)*p.X.rest.pyk;
Xmode(11)  =Xmode(11)*p.X.rest.ldh;
Xmode(12)  = Xmode(12)*p.X.rest.pph;
Xmode(13)  =Xmode(13)*p.X.rest.Lact;
Xmode(14) = Xmode(14)*p.X.rest.pdh;
Xmode(15)  =Xmode(15)*p.X.rest.cits;
Xmode(16)  =Xmode(16)*p.X.rest.acn;
Xmode(17)  =Xmode(17)*p.X.rest.icd;
Xmode(18)  =Xmode(18)*p.X.rest.akgdh;  
Xmode(19)  =Xmode(19)*p.X.rest.suc2;  
Xmode(20)  =Xmode(20)*p.X.rest.fumA;  
Xmode(21)  =Xmode(21)*p.X.rest.mdh;  
Xmode(22)  =Xmode(22)*p.X.rest.ndk2;  
Xmode(23)  =Xmode(23)*p.X.rest.nuo;  
Xmode(24)  =Xmode(24)*p.X.rest.sdh1;  
Xmode(25)  =Xmode(25)*p.X.rest.cyo;  
Xmode(26)  =Xmode(26)*p.X.rest.f1atp;  
Xmode(27)  =Xmode(27)*p.X.rest.gpd1;  
Xmode(28)  =Xmode(28)*p.X.rest.gpd2;  
Xmode(29)  =Xmode(29)*p.X.rest.pmt;  
Xmode(30)  =Xmode(30)*p.X.rest.ant;  
Xmode(31)  =Xmode(31)*p.X.rest.PIt;  
Xmode(32)  =Xmode(32)*p.X.rest.ck;  
Xmode(33)  =Xmode(33)*p.X.rest.ak;  
Xmode(34)  =Xmode(34)*p.X.rest.glut;  
Xmode(35)  =Xmode(35)*p.X.rest.fat;  
Xmode(36) =Xmode(36)*p.X.rest.ATPase;   
Xmode(37)  =Xmode(37)*p.X.rest.CAT;  
Xmode(38)  =Xmode(38)*p.X.rest.pcoasyn;  
Xmode(39)  =Xmode(39)*p.X.rest.cpt;  
Xmode(40) =Xmode(40)*p.X.rest.pctC16;   
Xmode(41)  =Xmode(41)*p.X.rest.pctC14;  
Xmode(42)  =Xmode(42)*p.X.rest.pctC12; 
Xmode(43)  =Xmode(43)*p.X.rest.pctC10;  
Xmode(44)  =Xmode(44)*p.X.rest.pctC8;  
Xmode(45)  =Xmode(45)*p.X.rest.pctC6;  
Xmode(46)  =Xmode(46)*p.X.rest.pctC4;  
Xmode(47)  =Xmode(47)*p.X.rest.pctC2;  
Xmode(48)  =Xmode(48)*p.X.rest.cpt2C16;  
Xmode(49)  =Xmode(49)*p.X.rest.cpt2C14;  
Xmode(50)  =Xmode(50)*p.X.rest.cpt2C12;  
Xmode(51)  =Xmode(51)*p.X.rest.cpt2C10;  
Xmode(52)  =Xmode(52)*p.X.rest.cpt2C8;  
Xmode(53)  =Xmode(53)*p.X.rest.cpt2C6;  
Xmode(54)  =Xmode(54)*p.X.rest.cpt2C4;  
Xmode(55)  =Xmode(55)*p.X.rest.ACADC16;  
Xmode(56)  =Xmode(56)*p.X.rest.ACADC14;  
Xmode(57)  =Xmode(57)*p.X.rest.ACADC12;  
Xmode(58)  =Xmode(58)*p.X.rest.ACADC10;  
Xmode(59)  =Xmode(59)*p.X.rest.ACADC8;  
Xmode(60)  =Xmode(60)*p.X.rest.ACADC6;  
Xmode(61)  =Xmode(61)*p.X.rest.ACADC4;  
Xmode(62)  =Xmode(62)*p.X.rest.CrotC16;  
Xmode(63)  =Xmode(63)*p.X.rest.CrotC14;  
Xmode(64)  =Xmode(64)*p.X.rest.CrotC12;  
Xmode(65)  =Xmode(65)*p.X.rest.CrotC10;  
Xmode(66)  =Xmode(66)*p.X.rest.CrotC8;  
Xmode(67)  =Xmode(67)*p.X.rest.CrotC6;  
Xmode(68)  =Xmode(68)*p.X.rest.CrotC4;  
Xmode(69)  =Xmode(69)*p.X.rest.MTPC16;  
Xmode(70)  =Xmode(70)*p.X.rest.MTPC14;  
Xmode(71)  =Xmode(71)*p.X.rest.MTPC12;  
Xmode(72)  =Xmode(72)*p.X.rest.MTPC10;  
Xmode(73)  =Xmode(73)*p.X.rest.MTPC8;  
Xmode(74) =Xmode(74)*p.X.rest.MSHADC16;   
Xmode(75)  =Xmode(75)*p.X.rest.MSHADC14;  
Xmode(76)  =Xmode(76)*p.X.rest.MSHADC12;  
Xmode(77) =Xmode(77)*p.X.rest.MSHADC10;  
Xmode(78) =Xmode(78)*p.X.rest.MSHADC8;  
Xmode(79) =Xmode(79)*p.X.rest.MSHADC6;  
Xmode(80) =Xmode(80)*p.X.rest.MSHADC4;  
Xmode(81) =Xmode(81)*p.X.rest.MKATC16;  
Xmode(82) =Xmode(82)*p.X.rest.MKATC14;  
Xmode(83) =Xmode(83)*p.X.rest.MKATC12;  
Xmode(84) =Xmode(84)*p.X.rest.MKATC10;  
Xmode(85) =Xmode(85)*p.X.rest.MKATC8;  
Xmode(86) =Xmode(86)*p.X.rest.MKATC6;  
Xmode(87) =Xmode(87)*p.X.rest.MKATC4;  
