# Supplementary material for: Systems-level computational modeling demonstrates fuel selection switching in high capacity running and low capacity running rats
Source: PLoS Comput Biol. 2018 Feb 23;14(2):e1005982. doi: 10.1371/journal.pcbi.1005982 (PMC5841818; doi:10.1371/journal.pcbi.1005982)
Supplement: S1 Matlab Code — This code also contains the code required to simulate the model as is needed to generate several figures. (ZIP) [file pcbi.1005982.s009.zip › Figure and model code/bin/Wrapper_MY_interp.m]

function [interp_data_LCR,interp_data_HCR,time_HCR,time_LCR] = Wrapper_MY_interp(data_HCR,data_LCR)
%% VO2
interp_data_HCR = [];
interp_data_LCR = [];

% Interpolation of data
col = 3;% column of data to interpolate
[interp_data_HCR(:,size(interp_data_HCR,2)+1),time_HCR] = MY_interp(data_HCR,col);
[interp_data_LCR(:,size(interp_data_LCR,2)+1),time_LCR] = MY_interp(data_LCR,col);
%% VCO2
% Interpolation of data
col = 5;% column of data to interpolate
[interp_data_HCR(:,size(interp_data_HCR,2)+1),time_HCR] = MY_interp(data_HCR,col);
[interp_data_LCR(:,size(interp_data_LCR,2)+1),time_LCR] = MY_interp(data_LCR,col);
%% Carb
col = 7;% column of data to interpolate
[interp_data_HCR(:,size(interp_data_HCR,2)+1),time_HCR] = MY_interp(data_HCR,col);
[interp_data_LCR(:,size(interp_data_LCR,2)+1),time_LCR] = MY_interp(data_LCR,col);
%% Fat
col = 9;% column of data to interpolate
[interp_data_HCR(:,size(interp_data_HCR,2)+1),time_HCR] = MY_interp(data_HCR,col);
[interp_data_LCR(:,size(interp_data_LCR,2)+1),time_LCR] = MY_interp(data_LCR,col);
%% VO2/VO2max
interp_data_HCR(:,size(interp_data_HCR,2)+1) = interp_data_HCR(:,1)/max(interp_data_HCR(:,1));% HCR
interp_data_LCR(:,size(interp_data_LCR,2)+1) = interp_data_LCR(:,1)/max(interp_data_LCR(:,1));% LCR
%% RQ ratio
col = 11;% column of data to interpolate
interp_data_HCR(:,size(interp_data_HCR,2)+1) = MY_interp(data_HCR,col);
interp_data_LCR(:,size(interp_data_LCR,2)+1) = MY_interp(data_LCR,col);
