# Supplementary material for: Systems-level computational modeling demonstrates fuel selection switching in high capacity running and low capacity running rats
Source: PLoS Comput Biol. 2018 Feb 23;14(2):e1005982. doi: 10.1371/journal.pcbi.1005982 (PMC5841818; doi:10.1371/journal.pcbi.1005982)
Supplement: S1 Matlab Code — This code also contains the code required to simulate the model as is needed to generate several figures. (ZIP) [file pcbi.1005982.s009.zip › Figure and model code/bin/X_act_exp.m]

function X_new = X_act_exp(HCR_VO2,X_exercise,X_rest,p)
% t = linspace(0,1,100);
% given_VO2 = linspace(0.4,1,10); 
% LCR_VO2 = find_LCR_VO2(t);
% HCR_VO2 = linspace(0.3240,1,100);
% X_new = zeros(length(X_rest),1);
% dec = X_exercise<X_rest;% then want to decrease with exercise


% vec = linspace(0.007,0.7,10);
% col1 = (linspace(1,0,length(vec)))';
% col2 = (linspace(0,0,length(vec)))';
% col3 = (linspace(0,1,length(vec)))';
% RGB = [col1  col2 col3];
% for i = 1:length(vec)
p.X.tau = 0.15;%vec(i);
% X_fac = 1+((X_rest./X_exercise)-1).*(1-exp(-(HCR_VO2'-0.3240)./p.X.tau));
% X_new = X_rest.*(1./X_fac);%*(1 - 0.9*exp(-(p.given_VO2i-p.given_VO2(1))/0.00025));
X_new = X_exercise + exp(-(HCR_VO2-0.3240)./p.X.tau)*(X_rest-X_exercise);


% inc = X_rest<X_exercise;% then want to increase with exercise
% X_inc = 1+((X_rest(inc)./X_exercise(inc))-1)*(1-exp(-(HCR_VO2-0.3240)./p.X.tau));
% X_new(inc) = X_rest(inc).*(1./X_inc);
% if equal
% eq=X_exercise==X_rest;
% X_new(eq) = X_exercise(eq);


% figure
% hold on;box on;
% plot(LCR_VO2*100,X_LCR,'-k')
% plot(HCR_VO2*100,X_new,'linewidth',2,'color',RGB(i,:))
% xlabel('%VO2max');ylabel('X_{Activity}');
% end
% l = legend(num2str(vec'));
% title(l,'Tau')
% ylim([0 1])
