# Supplementary material for: Systems-level computational modeling demonstrates fuel selection switching in high capacity running and low capacity running rats
Source: PLoS Comput Biol. 2018 Feb 23;14(2):e1005982. doi: 10.1371/journal.pcbi.1005982 (PMC5841818; doi:10.1371/journal.pcbi.1005982)
Supplement: S1 Matlab Code — This code also contains the code required to simulate the model as is needed to generate several figures. (ZIP) [file pcbi.1005982.s009.zip › Figure and model code/bin/X_act_exp_LCR.m]

function X_new = X_act_exp_LCR(LCR_VO2,X_exercise,X_rest,p)
% t = linspace(0,1,100);
% given_VO2 = linspace(0.4,1,10); 
% LCR_VO2 = find_LCR_VO2(t);
% HCR_VO2 = linspace(0.3240,1,100);
% X_new = zeros(length(X_rest),1);
% dec = X_exercise<X_rest;% then want to decrease with exercise
mito_enzymes = [14:26 29:31 37:87];% 14:26
X_rest_LCR = X_rest;
% for i = mito_enzymes
% X_rest_LCR(i) = X_rest(i)*(1-p.X.fac);%
% end
% X_exercise(mito_enzymes) = X_exercise(mito_enzymes).*(1/(1-p.X.fac));
% X_exercise(p.in.enzymes) = X_exercise(p.in.enzymes).*p.X.fac3;% putting fact activity back 
p.X.tau = 0.1;
% X_fac = 1+((X_rest_LCR./X_exercise)-1)*(1-exp(-(LCR_VO2-0.40)./p.X.tau));
% X_new = X_rest_LCR.*(1./X_fac);%*(1 - 0.9*exp(-(p.given_VO2i-p.given_VO2(1))/0.00025));

X_new = X_exercise + exp(-(LCR_VO2-0.40)./p.X.tau)*(X_rest-X_exercise);

% inc = X_rest<X_exercise;% then want to increase with exercise
% X_inc = 1+((X_rest(inc)./X_exercise(inc))-1)*(1-exp(-(LCR_VO2-0.40)./p.X.tau));
% X_new(inc) = X_rest(inc).*(1./X_inc);
% % if equal
% eq=X_exercise==X_rest;
% X_new(eq) = X_exercise(eq);


% figure
% hold on;box on;
% plot(LCR_VO2*100,X_LCR,'-k')
% plot(LCR_VO2*100,ones(1,100)*1/p.X.fac3,'--k')
% xlabel('%VO2max');ylabel('LCR FAO Activity');
% ylim([0 1])
