# Supplementary material for: Systems-level computational modeling demonstrates fuel selection switching in high capacity running and low capacity running rats
Source: PLoS Comput Biol. 2018 Feb 23;14(2):e1005982. doi: 10.1371/journal.pcbi.1005982 (PMC5841818; doi:10.1371/journal.pcbi.1005982)
Supplement: S1 Matlab Code — This code also contains the code required to simulate the model as is needed to generate several figures. (ZIP) [file pcbi.1005982.s009.zip › Figure and model code/bin/Y_select3.m]

function Y_want = Y_select3(species_want,species,Y)

for i=1:length(species_want)
    rindex(i)=find(strcmp(species,species_want{i}));
end
for i = 1:length(rindex)
Y_want(:,i) = Y(:,rindex(i));
end
