# Supplementary material for: Systems-level computational modeling demonstrates fuel selection switching in high capacity running and low capacity running rats
Source: PLoS Comput Biol. 2018 Feb 23;14(2):e1005982. doi: 10.1371/journal.pcbi.1005982 (PMC5841818; doi:10.1371/journal.pcbi.1005982)
Supplement: S1 Matlab Code — This code also contains the code required to simulate the model as is needed to generate several figures. (ZIP) [file pcbi.1005982.s009.zip › Figure and model code/Main_script.m]

close all;clear;clc
%% Add paths to code
addpath('bin')
%% Figure 2: Metabolic transport fluxes for HCR and LCR rats
close all
HCR_LCR_Fig_2()
%% Figure 3: HCR and LCR metabolic constraint-based solutions (run to produce solution)
% Requires optimization toolbox
% B/c this runs the optimization code it will take a few minutes to run
close all
HCR_LCR_Fig_3();
%% Figure 4: Simulation of HCR and minimal simulation of LCR rat exercise data
close all
HCR_LCR_Fig_4()
%% Figure 5: Ratios of HCR/LCR enzyme activities for minimal LCR simulation
close all
HCR_LCR_Fig_5()
%% Figure 6: Simulation of HCR and LCR metabolites/fluxes during exercise
close all
HCR_LCR_Fig_6()
%% Figure 7: Simulation families of HCR and LCR data
% B/c of mutiple simulations this code will take a couple of minutes to run
close all
HCR_LCR_Fig_7()
%% Figure 8: Histograms of HCR and LCR enzyme activity ratios(X_HCR/X_LCR) from multiple parameter sets
close all
HCR_LCR_Fig_8()
%% Figure 9 and 10: Histograms of HCR amd LCR enzyme activity sensitivities to fuel selection ranked from multiple parameter sets
close all
HCR_LCR_Fig_9_10()
%% Figure 11: Median HCR and LCR normalized enzyme activity scores
close all
HCR_LCR_Fig_11()
%% Figure 12: Simulated estimation of HCR and LCR fatty acid oxidation capacity
% B/c of mutiple simulations this code will take a few minutes to run
close all;
HCR_LCR_Fig_12()
%% Figure 13: HCR and LCR transient fuel utilization with normalized exercise
% B/c of mutiple simulations this code will take a few minutes to run
close all;
HCR_LCR_Fig_13_1();
%% Figure 13: HCR and LCR steady-state fuel utilization with normalized exercise
% B/c of mutiple simulations this code will take a few minutes to run
close all;
HCR_LCR_Fig_13_2();
%% Supplemental figures 1 through 3: Multiple constraint-based solutions
close all
open Fig_S1a.fig
open Fig_S1b.fig
open Fig_S2a.fig
open Fig_S2b.fig
open Fig_S3.fig
%% Supplemental Figure 4: Metabolite concentrations with exercise
close all;
Supp_Fig_4()
