# Supplementary material for: Systems-level computational modeling demonstrates fuel selection switching in high capacity running and low capacity running rats
Source: PLoS Comput Biol. 2018 Feb 23;14(2):e1005982. doi: 10.1371/journal.pcbi.1005982 (PMC5841818; doi:10.1371/journal.pcbi.1005982)
Supplement: S1 Matlab Code — This code also contains the code required to simulate the model as is needed to generate several figures. (ZIP) [file pcbi.1005982.s009.zip › Figure and model code/READ_ME.txt]

1) Run each section (cell) of the code to reproduce the figure indicated. Note that pre-ran MATLAB figures can 
   be downloaded from the supplemental information.

2) Certain figures show simulations of the model using multiple parameters therefore reproducing 
   these figures may take up to few minutes were noted.

3) Figure 13 is simulated in two parts. A transient simulation (2 min total time) and a simulation that goes to
   steady-state (60 min total time). A more complete figure resembling the figure in the paper is provided as
   as a MATLAB figure file "final_fig_13.fig"

4) Supplemental figures 1 through 3 are provided as MATLAB figure files "Fig_S1a.fig" through "Fig_S3" because
   the code required to reproduce these figures required well over 10 MB memory which is the max allowed to upload.
