# Supplementary material for: Systems-level computational modeling demonstrates fuel selection switching in high capacity running and low capacity running rats
Source: PLoS Comput Biol. 2018 Feb 23;14(2):e1005982. doi: 10.1371/journal.pcbi.1005982 (PMC5841818; doi:10.1371/journal.pcbi.1005982)
Supplement: S1 Matlab Figures — (ZIP) [file pcbi.1005982.s010.zip]

Archive with 22 entries (22 files):
- Matlab figures/Figure_10.fig
- Matlab figures/Figure_11.fig
- Matlab figures/Figure_12.fig
- Matlab figures/Figure_13.fig
- Matlab figures/Figure_2.fig
- Matlab figures/Figure_3A.fig
- Matlab figures/Figure_3A_inset.fig
- Matlab figures/Figure_3B.fig
- Matlab figures/Figure_3B_inset.fig
- Matlab figures/Figure_3C.fig
- Matlab figures/Figure_5.fig
- Matlab figures/Figure_6.fig
- Matlab figures/Figure_7_1.fig
- Matlab figures/Figure_7_2.fig
- Matlab figures/Figure_9.fig
- Matlab figures/S1a_Fig.fig
- Matlab figures/S1b_Fig.fig
- Matlab figures/S2a_Fig.fig
- Matlab figures/S2b_Fig.fig
- Matlab figures/S3_Fig.fig
- Matlab figures/S4A_Figure.fig
- Matlab figures/S4B_Figure.fig
